# Supplementary material for: The SWI/SNF chromatin remodeling factor DPF3 regulates metastasis of ccRCC by modulating TGF-β signaling
Source: Nat Commun. 2022 Aug 9;13:4680. doi: 10.1038/s41467-022-32472-0 (PMC9363427; doi:10.1038/s41467-022-32472-0)
Supplement: Supplementary file 4 — Supplementary Data 1 [file 41467_2022_32472_MOESM4_ESM.xlsx]

## Sheet: Sheet1
Supplementary Data 1. Differentially expressed genes after DPF3a overexpression in 786-O cells.
Geneid	gene_name	diff_DPF3a	log2fc_DPF3a	EV_rep1	EV_rep2	DPF3a_rep1	DPF3a_rep2
ENSG00000001561	ENPP4	2.28e-13	-1.99107	5.7321	6.29547	1.57477	1.37453
ENSG00000001617	SEMA3F	2.62e-06	0.647206	14.5766	13.4724	23.3539	19.5013
ENSG00000002746	HECW1	5.39e-05	-0.777989	3.29281	3.27545	1.80005	1.93802
ENSG00000002822	MAD1L1	6.33e-13	3.08085	0.3317	0.193133	2.51461	1.8337
ENSG00000003096	KLHL13	6.95e-10	-1.88316	3.34274	2.88699	0.792811	0.855526
ENSG00000003147	ICA1	7.69e-10	-1.38348	8.03816	7.30991	2.65946	3.08378
ENSG00000004766	VPS50	5.69e-09	-0.787818	10.6458	11.2206	5.86311	6.49803
ENSG00000005243	COPZ2	1.61e-05	0.60603	29.474	29.839	44.6497	43.4186
ENSG00000005436	GCFC2	2.51e-05	-0.624771	14.8698	17.0486	10.1484	10.0536
ENSG00000005812	FBXL3	1.73e-12	-0.769664	21.2954	22.2867	12.441	12.5023
ENSG00000006042	TMEM98	7.67e-11	-1.88345	4.50017	4.55962	1.21227	1.18331
ENSG00000006062	MAP3K14	2.15e-27	-0.963377	48.4179	47.1005	23.261	24.531
ENSG00000006432	MAP3K9	6.07e-14	0.679709	13.0436	14.085	21.554	20.8459
ENSG00000006611	USH1C	1.28e-15	-4.85877	2.37993	2.93636	0.139372	0.0333758
ENSG00000007372	PAX6	2.71e-05	0.856281	1.29366	1.07827	2.00352	2.18482
ENSG00000007402	CACNA2D2	0.00026684	1.03508	1.64381	2.26394	4.03256	3.7799
ENSG00000008086	CDKL5	1.39e-42	-1.38019	14.351	14.3209	4.98551	5.76332
ENSG00000008118	CAMK1G	5.25e-09	3.01459	0.336284	0.445801	3.57349	2.58201
ENSG00000008277	ADAM22	1.03e-07	0.640298	8.18465	9.10709	12.3989	13.8934
ENSG00000008283	CYB561	3.3e-14	0.600103	41.117	40.3238	61.5856	58.8439
ENSG00000008405	CRY1	9.48e-08	-0.63857	26.797	28.087	18.1518	16.2409
ENSG00000010310	GIPR	0.000108359	1.32131	1.3247	1.72168	3.12818	4.29449
ENSG00000010318	PHF7	0.000106014	0.607279	13.355	13.4385	20.7442	19.0727
ENSG00000011422	PLAUR	8.66e-40	1.17826	35.3693	39.9059	85.9373	80.3135
ENSG00000011478	QPCTL	1.31e-16	0.900492	43.564	39.9882	80.6711	71.483
ENSG00000012124	CD22	0.0439285	0.909368	0.739101	1.21742	2.00665	1.57967
ENSG00000012171	SEMA3B	2.23e-15	-0.808938	34.5509	32.6363	19.8361	17.565
ENSG00000012504	NR1H4	3.06e-17	-3.22103	5.31021	5.50863	0.715884	0.406029
ENSG00000013375	PGM3	3.46e-25	0.785864	40.5471	35.9802	65.4782	63.2003
ENSG00000013563	DNASE1L1	7.31e-09	0.860697	10.0215	10.5605	18.4765	17.9836
ENSG00000015171	ZMYND11	2.63e-19	-0.633559	87.0437	86.0701	54.9364	53.9201
ENSG00000017483	SLC38A5	4.9e-07	2.17294	0.616756	0.695049	2.77271	2.99405
ENSG00000019485	PRDM11	3.29e-28	-2.22251	3.86509	3.57478	0.813901	0.739708
ENSG00000019505	SYT13	2.64e-80	-4.27921	80.5856	79.8031	4.71972	3.33662
ENSG00000019582	CD74	2.34e-22	-1.60485	15.0681	17.4179	5.40493	5.0164
ENSG00000023697	DERA	4.57e-12	-0.674779	70.6185	66.4236	42.8846	40.846
ENSG00000025039	RRAGD	5.82e-07	-0.929057	10.6534	9.36955	4.99028	5.26844
ENSG00000025708	TYMP	2.65e-09	1.65045	2.13172	2.78786	7.10061	7.95642
ENSG00000026297	RNASET2	8.09e-35	-0.796129	88.9056	78.5292	47.6786	46.3379
ENSG00000026508	CD44	2.71e-72	0.92529	158.417	158.152	302.217	284.402
ENSG00000026751	SLAMF7	2.18e-07	-8.19356	2.67954	1.96827	0	0.0169331
ENSG00000028116	VRK2	8.16e-06	-0.636185	23.6129	24.8643	15.8724	14.5551
ENSG00000034152	MAP2K3	2.93e-19	1.06525	24.6489	20.5985	49.5908	42.7723
ENSG00000037042	TUBG2	2.69e-11	0.675168	39.2972	37.996	61.4717	58.9242
ENSG00000037965	HOXC8	0.0237238	0.861182	2.71206	4.47735	6.4474	6.2978
ENSG00000038002	AGA	7.11e-08	-0.743761	40.783	38.259	25.1353	20.8913
ENSG00000038427	VCAN	9.55e-52	-0.813695	231.039	231.63	125.958	130.779
ENSG00000038945	MSR1	0.000149297	0.630064	7.33701	5.63046	9.61528	9.95208
ENSG00000041353	RAB27B	3.57e-40	1.77767	4.82722	4.40386	15.5727	15.3059
ENSG00000041982	TNC	2.25e-55	2.04334	3.62419	4.22825	16.7343	14.841
ENSG00000043143	JADE2	3.84e-18	-0.919171	23.107	21.0118	12.3521	10.3985
ENSG00000044574	HSPA5	2.34e-42	0.661168	908.388	916.302	1423.16	1392.07
ENSG00000047188	YTHDC2	9.61e-09	-0.606682	16.3208	15.9198	9.93119	10.7248
ENSG00000047365	ARAP2	2.68e-16	-1.43992	4.89531	4.54374	1.68849	1.70563
ENSG00000047621	C12orf4	1.87e-06	-0.67068	17.0836	16.6157	10.4629	10.1882
ENSG00000047644	WWC3	3.44e-17	-0.589302	66.232	65.5776	42.6047	42.8604
ENSG00000048140	TSPAN17	7.82e-13	-0.767411	30.259	28.9513	16.8282	17.1051
ENSG00000048392	RRM2B	3.55e-30	0.7094	108.44	100.093	166.579	165.952
ENSG00000049089	COL9A2	0.018236	-1.20554	2.23793	1.75994	0.664833	1.02904
ENSG00000049130	KITLG	9.22e-22	1.12578	10.9249	10.408	21.8097	23.595
ENSG00000049192	ADAMTS6	0.000676538	0.791555	2.07199	2.39451	3.71067	3.8315
ENSG00000049246	PER3	1.11e-16	-0.880095	20.1453	19.1053	10.4054	10.3977
ENSG00000050165	DKK3	3.07e-44	1.20783	11.5049	11.1006	26.738	24.2063
ENSG00000050327	ARHGEF5	6.98e-21	-0.959239	35.6142	35.2059	19.0548	16.4716
ENSG00000050405	LIMA1	1.11e-137	1.93243	19.4502	20.1844	74.7425	72.8337
ENSG00000052802	MSMO1	1.23e-21	0.664967	212.995	198.81	338.793	298.282
ENSG00000053254	FOXN3	6.87e-23	-0.962235	19.5194	18.9842	9.34188	9.93948
ENSG00000053371	AKR7A2	1.08e-15	0.652119	143.721	137.107	228.3	202.273
ENSG00000054598	FOXC1	1.54e-07	0.934663	7.08478	7.58126	13.2303	14.1156
ENSG00000054793	ATP9A	5.45e-19	-0.692632	43.9257	42.8415	26.0337	26.3364
ENSG00000055118	KCNH2	6.87e-31	-3.36409	5.50833	5.47236	0.506282	0.535715
ENSG00000055163	CYFIP2	1.31e-32	-1.13037	20.5979	20.0099	9.11482	8.98045
ENSG00000055332	EIF2AK2	4.56e-23	-0.722604	67.0413	71.9246	40.0376	42.1326
ENSG00000055732	MCOLN3	0.000711484	-0.873464	4.75486	5.27006	2.21842	3.12574
ENSG00000056558	TRAF1	1.45e-08	-0.80555	18.6811	18.3864	10.2156	10.4765
ENSG00000056972	TRAF3IP2	1.76e-09	0.616451	16.8898	16.0219	26.2156	23.0093
ENSG00000057294	PKP2	1.24e-28	-4.06468	4.42707	3.68121	0.323599	0.140897
ENSG00000059377	TBXAS1	0.00032215	-0.662621	9.94305	8.83716	6.46315	5.10261
ENSG00000059378	PARP12	1.25e-10	-0.676686	31.1344	32.9765	20.3432	18.7885
ENSG00000059769	DNAJC25	1.92e-12	0.755251	39.4172	35.2239	62.39	60.4981
ENSG00000059804	SLC2A3	3.02e-44	1.02061	57.6471	52.0528	114.067	103.042
ENSG00000060656	PTPRU	0.000106931	-1.18046	4.37861	3.17377	1.93322	1.31048
ENSG00000062370	ZNF112	0.00260756	-0.82969	6.89708	7.50704	3.32149	4.59379
ENSG00000062582	MRPS24	0.0450412	-1.1379	3.00502	2.14247	0.996252	1.28705
ENSG00000062716	VMP1	3.11e-23	0.64556	154.841	150.402	222.396	243.148
ENSG00000064042	LIMCH1	5e-16	-0.814274	18.2002	19.7089	10.6027	10.435
ENSG00000064199	SPA17	0.0190602	1.07771	0.829345	1.14015	2.46867	1.58801
ENSG00000064225	ST3GAL6	0.00112845	1.04219	1.43657	2.09575	3.08697	4.00858
ENSG00000065413	ANKRD44	0.00841063	-0.641945	2.49305	2.14336	1.44945	1.44839
ENSG00000065675	PRKCQ	0.000113761	-1.73643	3.27522	3.31078	0.76749	1.16733
ENSG00000065717	TLE2	0.000347257	1.7921	0.963128	0.441618	2.50335	2.24807
ENSG00000065923	SLC9A7	1.49e-84	1.66277	10.7174	10.5374	32.3729	33.268
ENSG00000065989	PDE4A	5.17e-19	1.38625	4.18495	4.43975	11.0982	10.8923
ENSG00000066855	MTFR1	1.32e-13	0.621028	41.2046	39.4978	62.4716	58.6069
ENSG00000067048	DDX3Y	4.62e-19	0.630242	63.8399	60.8464	92.258	95.9587
ENSG00000067064	IDI1	1.28e-31	0.909057	44.5969	43.8671	80.8065	81.2348
ENSG00000067141	NEO1	1.26e-44	-1.12143	45.9184	42.6118	19.9156	19.773
ENSG00000067208	EVI5	3.16e-09	0.697972	10.4899	9.26924	15.8482	15.4162
ENSG00000067715	SYT1	6.47e-12	1.09275	5.05488	4.87653	10.3768	10.2857
ENSG00000067798	NAV3	4.66e-25	1.11475	6.17097	6.84217	13.6614	13.8306
ENSG00000068912	ERLEC1	2e-17	0.649946	101.497	100.1	161.246	147.383
ENSG00000069011	PITX1	1.28e-07	-0.862221	18.812	17.5711	9.86897	9.65311
ENSG00000069424	KCNAB2	6.39e-13	0.734858	6.53208	5.93767	10.3061	9.9363
ENSG00000069493	CLEC2D	4.01e-05	0.62871	7.13767	6.56266	10.0729	10.59
ENSG00000069702	TGFBR3	0.0012235	1.27483	0.81086	0.508757	1.56985	1.54572
ENSG00000069849	ATP1B3	1.3e-14	0.617148	88.6453	90.7737	139.647	128.87
ENSG00000069998	HDHD5	9.33e-05	0.589605	11.1099	9.75977	15.827	14.8057
ENSG00000070444	MNT	2.56e-08	0.602531	11.3373	11.655	17.0615	16.9958
ENSG00000070540	WIPI1	8.44e-14	0.774256	28.6589	27.9538	47.219	47.2315
ENSG00000070614	NDST1	2.54e-80	-0.927253	469.441	472.031	245.737	237.312
ENSG00000070882	OSBPL3	7.57e-15	0.595254	33.9266	35.7008	51.3223	51.304
ENSG00000071073	MGAT4A	1.06e-15	-4.22861	1.47668	1.43099	0.113488	0.0339716
ENSG00000071242	RPS6KA2	0.000251958	-0.646979	7.82829	9.8156	5.88137	5.11794
ENSG00000071246	VASH1	1.29e-10	2.44732	0.332021	0.579962	2.4508	2.39066
ENSG00000071282	LMCD1	5.57e-06	0.705683	4.9691	5.14446	8.61072	7.48099
ENSG00000072042	RDH11	3.8e-14	0.825583	17.4477	19.5402	32.9433	31.0202
ENSG00000072310	SREBF1	3.4e-20	0.623338	43.9993	43.8108	67.7926	64.1754
ENSG00000072682	P4HA2	1.79e-51	-0.968793	183.037	172.974	94.4027	83.0696
ENSG00000072778	ACADVL	1.87e-23	0.592202	147.523	143.383	221.323	206.546
ENSG00000072786	STK10	7.44e-22	0.81074	22.6234	21.0863	39.4295	35.3696
ENSG00000072818	ACAP1	0.00294746	0.957945	1.68067	1.14089	2.91999	2.42645
ENSG00000073008	PVR	4.5e-50	-0.880373	182.61	180.469	99.7089	92.7214
ENSG00000073350	LLGL2	2.52e-11	-1.19719	7.58213	6.58471	3.05625	2.96879
ENSG00000073464	CLCN4	6.9e-05	0.698091	4.8748	5.34765	8.2956	7.88359
ENSG00000073605	GSDMB	1.45e-19	0.85181	19.7785	19.494	34.909	34.2318
ENSG00000073756	PTGS2	2.54e-13	-2.39454	3.85654	4.44234	0.882749	0.652835
ENSG00000073849	ST6GAL1	5.23e-09	0.862088	4.83979	4.50024	8.29097	8.26976
ENSG00000074047	GLI2	1.95e-08	1.5729	1.1325	1.08184	3.36108	3.0657
ENSG00000075213	SEMA3A	6.19e-23	1.85076	1.65767	1.67777	5.8833	5.85122
ENSG00000075407	ZNF37A	6.06e-11	-0.718998	17.9273	18.7579	9.92317	11.8196
ENSG00000075891	PAX2	6.63e-77	-1.85943	42.2959	43.2185	10.8499	12.1569
ENSG00000076043	REXO2	1.7e-07	0.607348	26.2143	24.1833	39.6526	35.2439
ENSG00000076641	PAG1	2.95e-51	1.04072	37.1016	35.5407	70.2145	75.5046
ENSG00000076706	MCAM	9.4e-74	-1.79435	33.8305	35.5344	9.47591	10.045
ENSG00000077044	DGKD	2.16e-19	0.638774	43.5409	41.0325	62.3044	66.0998
ENSG00000077238	IL4R	1.31e-20	0.717533	37.7417	38.4152	62.2149	59.9595
ENSG00000077684	JADE1	2.27e-17	-0.643609	50.1698	49.2376	30.1194	31.9503
ENSG00000078114	NEBL	1.51e-09	0.808451	3.94604	3.95646	6.93793	6.56306
ENSG00000078269	SYNJ2	4.24e-28	0.809838	21.1584	19.5712	35.0068	34.6324
ENSG00000078401	EDN1	7.76e-131	-2.00682	265.667	283.817	70.9007	62.4941
ENSG00000078900	TP73	0.00907725	0.901401	1.27582	1.13491	2.19174	2.20104
ENSG00000079112	CDH17	0.032202	1.30855	0.721477	0.607619	1.16322	2.04699
ENSG00000079215	SLC1A3	5.94e-40	2.19286	2.70506	2.7303	12.0114	12.2266
ENSG00000079308	TNS1	1.36e-112	-4.11577	8.04748	6.79159	0.486971	0.341806
ENSG00000079337	RAPGEF3	3.33e-06	1.14965	1.94137	1.21832	3.75446	3.08259
ENSG00000079459	FDFT1	1.58e-68	1.27664	42.3463	42.301	104.37	95.7264
ENSG00000079931	MOXD1	1.6e-33	0.769925	103.295	94.2232	167.527	160.964
ENSG00000080031	PTPRH	1.77e-05	0.719666	8.33432	8.33554	13.9528	12.8265
ENSG00000080345	RIF1	6.25e-13	-0.721218	24.9333	26.7735	13.8231	16.7675
ENSG00000080839	RBL1	1.25e-09	-0.633306	32.7355	36.2511	21.3789	22.0258
ENSG00000081059	TCF7	2.87e-25	2.05907	1.29101	1.4959	5.2888	6.03261
ENSG00000081177	EXD2	2.44e-05	-0.649931	12.2788	11.6911	8.01014	6.88621
ENSG00000081189	MEF2C	2.4e-13	1.23643	2.26456	2.2644	5.07596	5.33284
ENSG00000081913	PHLPP1	1.57e-08	0.764591	6.49161	5.89142	10.6022	9.91887
ENSG00000081923	ATP8B1	2.49e-21	1.09636	9.27017	9.44993	19.1779	19.8655
ENSG00000082497	SERTAD4	1.57e-31	-1.47979	25.0049	28.9578	9.44628	9.44049
ENSG00000082512	TRAF5	5.54e-07	-1.2411	3.13662	3.65649	1.36363	1.44227
ENSG00000082684	SEMA5B	6.12e-15	-0.839636	18.9595	17.7065	9.93483	10.0507
ENSG00000082781	ITGB5	1.03e-25	0.640209	329.096	302.445	507.685	452.637
ENSG00000083097	DOP1A	0.00072396	-0.708424	4.1462	3.64032	2.33384	2.31377
ENSG00000083223	TUT7	1.22e-15	0.703764	27.1392	28.5616	43.1468	45.3541
ENSG00000083290	ULK2	2.73e-15	2.58959	0.396944	0.33607	2.25103	2.05672
ENSG00000083799	CYLD	4.85e-15	-0.61798	25.5851	24.8464	16.0714	15.9834
ENSG00000084234	APLP2	4.64e-45	0.698235	428.373	428.152	697.951	658.132
ENSG00000084676	NCOA1	9.4e-13	-0.798043	17.3343	16.1342	9.738	9.03407
ENSG00000085719	CPNE3	2.11e-24	0.643844	87.154	83.6709	127.647	132.65
ENSG00000085760	MTIF2	2.54e-13	-0.654476	73.4004	76.7447	47.1792	45.8911
ENSG00000085831	TTC39A	3.92e-13	-1.18688	7.48847	6.79571	3.00054	3.1207
ENSG00000085998	POMGNT1	1.55e-14	0.599418	54.533	56.4188	87.122	76.945
ENSG00000087076	HSD17B14	0.00157789	1.64879	1.86909	3.5317	9.89572	6.62354
ENSG00000087116	ADAMTS2	7.32e-08	1.10712	2.3466	2.11327	4.94167	4.43072
ENSG00000087245	MMP2	1.14e-145	2.76486	11.7548	15.077	91.3099	86.6024
ENSG00000087303	NID2	5.37e-08	0.661423	11.8559	11.3323	18.5947	17.1818
ENSG00000087494	PTHLH	8.55e-05	-0.838272	10.9873	10.6111	6.062	5.72021
ENSG00000088280	ASAP3	3.12e-06	-0.766711	13.1737	12.8599	8.02967	6.89089
ENSG00000088543	C3orf18	0.0040623	-1.22193	3.57313	3.12071	1.55911	1.23614
ENSG00000088756	ARHGAP28	1.52e-25	-2.67252	2.87944	3.14356	0.487791	0.432894
ENSG00000088970	KIZ	1.22e-14	0.972925	13.0648	11.3301	22.7477	23.9524
ENSG00000089127	OAS1	9.27e-06	-0.922489	8.44535	8.07192	3.98386	4.52168
ENSG00000089486	CDIP1	1.67e-12	-1.35594	11.802	10.9448	4.50963	4.15506
ENSG00000089847	ANKRD24	0.00070946	1.10495	2.05477	1.61904	3.84974	3.85957
ENSG00000090006	LTBP4	4.39e-44	1.05502	35.5933	31.4868	70.455	65.4902
ENSG00000090238	YPEL3	9.32e-06	-1.2498	8.04171	6.69425	3.15849	2.88142
ENSG00000090316	MAEA	4.2e-19	-0.714131	34.6831	32.977	20.7459	19.4823
ENSG00000090615	GOLGA3	5.22e-16	0.640744	29.4982	26.3749	44.3957	40.5757
ENSG00000090661	CERS4	1.82e-05	-2.35672	1.87097	2.10709	0.471482	0.282268
ENSG00000090776	EFNB1	0.0202837	0.701231	4.5742	3.38203	6.24921	6.36762
ENSG00000091844	RGS17	1.06e-06	0.674568	8.54624	8.90105	12.5632	14.5991
ENSG00000092421	SEMA6A	3.93e-72	-1.68538	23.6039	24.2077	7.18666	7.32026
ENSG00000092607	TBX15	1.52e-09	-1.69189	7.12169	6.30835	1.65206	2.41142
ENSG00000092964	DPYSL2	2.03e-09	-0.837459	13.6301	11.854	7.05402	6.85344
ENSG00000092969	TGFB2	4.1e-05	-0.708567	176.713	190.412	100.093	118.942
ENSG00000095015	MAP3K1	3.39e-63	-1.54642	34.3365	33.4049	11.1162	11.5129
ENSG00000095139	ARCN1	9.91e-31	0.718628	150.425	158.456	251.662	244.337
ENSG00000095203	EPB41L4B	1.78e-17	1.13586	5.74258	5.62689	12.24	12.1318
ENSG00000095303	PTGS1	1.79e-13	-1.74704	7.38032	7.43865	2.59969	1.69787
ENSG00000095319	NUP188	1.37e-17	0.74793	22.7859	24.3442	40.3748	36.863
ENSG00000095380	NANS	1.84e-23	0.852544	32.3584	30.9373	57.6059	53.8889
ENSG00000095383	TBC1D2	2.16e-36	0.910607	106.853	98.0689	198.356	177.462
ENSG00000095397	WHRN	8.95e-07	0.820048	8.38076	6.44137	12.8932	12.6257
ENSG00000095587	TLL2	1.04e-06	1.30199	1.45042	1.18759	3.32649	3.01987
ENSG00000095739	BAMBI	2.45e-31	-2.10006	31.7666	29.0091	6.64629	7.19282
ENSG00000095752	IL11	0.00364082	-1.41472	3.0149	4.36687	1.65893	1.03901
ENSG00000099282	TSPAN15	6.15e-06	-1.33965	7.74971	7.99967	3.19697	2.87095
ENSG00000099337	KCNK6	1.1e-18	1.69276	3.39562	2.71664	10.527	8.75693
ENSG00000099365	STX1B	4.12e-07	0.751866	8.64502	9.13625	14.481	14.7295
ENSG00000099625	CBARP	0.000368989	0.712468	5.88534	5.36065	8.90267	9.07325
ENSG00000099822	HCN2	1.66e-05	1.04986	4.37097	3.9298	8.41361	8.35125
ENSG00000099834	CDHR5	0.0317705	0.775925	2.42241	1.96651	3.55814	3.77288
ENSG00000099860	GADD45B	4.97e-22	-0.603467	534.115	512.857	353.217	319.082
ENSG00000099899	TRMT2A	8.92e-05	0.621796	13.5254	15.5386	24.01	19.6418
ENSG00000099904	ZDHHC8	8.09e-13	0.610941	33.075	31.6995	49.812	46.6926
ENSG00000099957	P2RX6	0.00426585	1.28297	0.845027	1.01479	1.83514	2.57797
ENSG00000100003	SEC14L2	1.93e-05	0.735431	10.5645	10.8367	20.7006	14.096
ENSG00000100060	MFNG	8.92e-24	-2.09945	17.0998	14.8426	3.7846	3.47958
ENSG00000100065	CARD10	1.38e-34	-0.890434	109.74	102.864	59.1186	52.752
ENSG00000100075	SLC25A1	4.49e-24	0.873722	86.6179	89.2367	165.656	148.773
ENSG00000100077	GRK3	7.46e-07	-1.22899	2.95229	3.18626	1.3198	1.23486
ENSG00000100100	PIK3IP1	5.93e-17	1.94388	2.62683	3.16602	9.93599	11.7894
ENSG00000100105	PATZ1	1.65e-07	-0.787513	13.6972	12.4589	7.67401	7.10282
ENSG00000100116	GCAT	3.89e-08	0.887339	19.339	16.7991	31.4778	33.723
ENSG00000100151	PICK1	3.05e-06	-1.49656	5.88894	4.75195	2.28296	1.38549
ENSG00000100196	KDELR3	2.36e-44	0.96824	190.677	174.864	362.713	334.922
ENSG00000100302	RASD2	0.00208005	0.663301	6.93413	6.58276	11.0047	9.87653
ENSG00000100342	APOL1	2.29e-49	-0.818876	1081.96	1017.18	607.82	553.125
ENSG00000100344	PNPLA3	1.76e-05	1.35355	2.32834	2.43258	5.45843	6.40757
ENSG00000100360	IFT27	1.07e-06	0.747385	5.78911	5.66631	10.0956	8.66503
ENSG00000100379	KCTD17	0.00098271	-0.635419	19.0524	16.6024	10.5245	11.8673
ENSG00000100532	CGRRF1	0.0160045	-0.640706	5.99503	5.31656	3.83303	3.23966
ENSG00000100558	PLEK2	0.00106772	-0.895998	14.3168	15.9637	7.79752	8.08465
ENSG00000100578	KIAA0586	4.36e-05	0.645656	3.19334	3.69587	4.93354	5.58136
ENSG00000100599	RIN3	0.000866968	-0.701207	6.69849	4.85851	3.66319	3.26369
ENSG00000100664	EIF5	2.58e-31	-0.711046	94.7781	92.3188	56.1871	55.3028
ENSG00000100767	PAPLN	4.39e-27	-1.94437	8.46224	7.70815	2.13948	1.95585
ENSG00000100883	SRP54	8.13e-12	0.604044	49.3196	47.7392	69.4688	74.4149
ENSG00000100979	PLTP	0.00164961	1.91914	0.471898	1.06471	3.44296	2.22227
ENSG00000101104	PABPC1L	1.11e-09	-0.637095	40.9037	36.8098	23.4549	25.2805
ENSG00000101187	SLCO4A1	2.46e-40	0.829206	172.919	160.09	301.016	276.168
ENSG00000101194	SLC17A9	5.93e-24	0.609286	112.729	107.616	163.279	164.559
ENSG00000101198	NKAIN4	0.00257196	-2.22307	2.28311	1.48204	0.527581	0.252682
ENSG00000101199	ARFGAP1	1.37e-43	0.823298	83.4468	79.2315	141.101	139.656
ENSG00000101230	ISM1	0.00129303	-1.52239	3.28554	2.9938	0.840527	1.29775
ENSG00000101265	RASSF2	2.18e-13	-0.978123	16.9184	17.7839	8.63608	8.55275
ENSG00000101294	HM13	2.36e-52	0.795083	121.122	118.075	205.473	199.412
ENSG00000101298	SNPH	8.96e-06	1.04044	3.47259	2.99621	7.43461	5.54758
ENSG00000101333	PLCB4	3.17e-16	-0.643885	152.557	162.061	91.844	104.538
ENSG00000101335	MYL9	5.22e-38	1.22797	35.3294	33.2243	80.64	76.0086
ENSG00000101336	HCK	0.0163637	-1.35886	2.53366	1.80641	0.751564	0.899895
ENSG00000101347	SAMHD1	4.23e-24	-1.0501	18.1421	17.8735	9.04355	7.91951
ENSG00000101938	CHRDL1	9.99e-188	3.48419	5.32251	6.47862	64.8261	63.8207
ENSG00000102100	SLC35A2	3.4e-20	0.795971	45.7225	41.6436	75.5388	72.4191
ENSG00000102174	PHEX	3.15e-07	-1.61715	3.43125	2.80614	0.914813	1.07018
ENSG00000102271	KLHL4	1.84e-07	1.23485	2.19386	2.39509	5.67163	4.864
ENSG00000102390	PBDC1	5.18e-05	-0.976837	26.8894	29.5727	15.9687	12.001
ENSG00000102393	GLA	1.02e-05	0.589577	26.5901	22.7117	36.322	36.0351
ENSG00000102554	KLF5	0.0247631	0.615594	4.08498	4.31735	6.13071	6.42866
ENSG00000102575	ACP5	0.0405568	1.15541	1.01328	1.25571	3.1376	1.79431
ENSG00000102931	ARL2BP	0.0129696	0.73553	7.2563	9.23492	11.1057	15.678
ENSG00000102934	PLLP	5.55e-23	1.46511	3.77429	3.51896	10.3562	9.28839
ENSG00000103034	NDRG4	0.0143717	-0.722544	2.04676	2.59636	1.33905	1.40821
ENSG00000103042	SLC38A7	1.41e-07	-0.666354	16.1993	15.7187	9.65108	9.96999
ENSG00000103044	HAS3	1.37e-298	3.2819	10.1462	9.33141	97.0806	87.8179
ENSG00000103145	HCFC1R1	4.2e-19	0.614253	280.516	290.724	423.251	429.819
ENSG00000103152	MPG	1.99e-15	0.734789	108.776	96.1334	166.099	166.463
ENSG00000103196	CRISPLD2	4.21e-36	-1.76857	14.016	12.4628	3.95736	3.61804
ENSG00000103257	SLC7A5	3.8e-63	-0.770404	2013.51	1972.49	1155.12	1124.49
ENSG00000103260	METRN	2.4e-28	1.08606	36.4485	34.1376	79.2238	66.9963
ENSG00000103449	SALL1	4.57e-13	-0.819586	25.4084	26.5209	14.0077	14.7047
ENSG00000103485	QPRT	1.07e-63	0.923926	214.186	210.117	402.845	382.546
ENSG00000103544	VPS35L	0.0106239	-0.731786	2.16894	2.54659	1.50454	1.26523
ENSG00000103569	AQP9	0.000352099	-3.22189	6.35069	6.20482	1.03526	0.278273
ENSG00000103742	IGDCC4	3.13e-09	1.78649	0.807895	0.996545	3.36403	2.70679
ENSG00000103942	HOMER2	3.1e-29	0.768761	22.9612	23.6291	38.7608	38.6812
ENSG00000104067	TJP1	2.67e-45	-0.900752	77.0656	77.7586	39.7347	41.1621
ENSG00000104267	CA2	1.51e-37	-1.61298	84.5998	72.0528	26.8693	23.0385
ENSG00000104368	PLAT	2.87e-17	1.75785	1.8504	2.25417	7.13869	6.39915
ENSG00000104381	GDAP1	2.39e-06	-2.65337	2.04261	1.94852	0.237379	0.385739
ENSG00000104447	TRPS1	9.73e-12	-1.13657	5.8554	5.39145	2.50626	2.48351
ENSG00000104524	PYCR3	0.00026373	0.68528	8.00004	9.79518	14.6324	13.2906
ENSG00000104549	SQLE	3.93e-77	1.26503	105.026	113.687	252.293	260.53
ENSG00000104611	SH2D4A	1.85e-08	-0.610906	37.2018	38.7924	24.1535	24.3985
ENSG00000104613	INTS10	3.78e-11	0.683584	17.104	15.574	26.0669	25.1275
ENSG00000104635	SLC39A14	4.61e-35	-0.759644	192.422	177.375	110.843	102.2
ENSG00000104783	KCNN4	0.000997331	1.58377	0.798457	0.94861	2.50985	2.59649
ENSG00000104892	KLC3	0.0111009	-0.903592	3.89416	4.25135	1.94532	2.30686
ENSG00000104951	IL4I1	2.61e-18	1.13866	22.7804	20.0778	48.7614	43.2968
ENSG00000105246	EBI3	0.000102958	-1.07645	18.4574	18.8997	8.10817	9.18717
ENSG00000105355	PLIN3	5.42e-55	0.997007	182.235	176.042	366.095	331.623
ENSG00000105419	MEIS3	0.000428868	1.17867	1.51271	1.32798	3.24007	3.03338
ENSG00000105426	PTPRS	6.42e-14	0.995504	6.6733	5.7672	12.337	11.8576
ENSG00000105472	CLEC11A	4.17e-05	1.23324	6.24354	7.66826	13.9175	17.9769
ENSG00000105497	ZNF175	5.04e-16	0.994039	8.98283	8.32341	16.1996	17.4207
ENSG00000105514	RAB3D	0.0133998	0.860426	2.13342	1.73191	3.42988	3.41612
ENSG00000105516	DBP	0.00219758	-0.864593	3.87063	3.22981	2.03411	1.76673
ENSG00000105556	MIER2	3.13e-09	0.732673	8.91127	9.33292	15.5481	14.0296
ENSG00000105639	JAK3	2.52e-05	1.48579	0.883458	1.0814	2.46062	2.90515
ENSG00000105649	RAB3A	0.000320104	1.85711	1.16373	1.61253	3.97996	5.81935
ENSG00000105655	ISYNA1	7.25e-23	2.3261	2.76616	2.27185	12.3461	12.3146
ENSG00000105699	LSR	6.88e-93	-3.1743	47.9473	47.4071	6.02382	4.23781
ENSG00000105738	SIPA1L3	7.18e-20	0.604347	44.9042	42.0006	66.5456	62.3347
ENSG00000105755	ETHE1	1.46e-07	1.31397	8.64755	7.02568	20.4185	17.6028
ENSG00000105784	RUNDC3B	0.010168	-1.03799	2.63071	2.44584	1.05932	1.35527
ENSG00000105825	TFPI2	8.39e-176	1.67743	171.131	167.867	521.224	536.297
ENSG00000105855	ITGB8	1.04e-28	-0.841863	87.3924	85.2164	43.527	50.352
ENSG00000105866	SP4	8.66e-05	-0.596368	11.6731	12.5335	8.04806	7.57243
ENSG00000105997	HOXA3	5.18e-14	-0.613014	87.4397	89.4408	54.634	58.1947
ENSG00000106003	LFNG	6.49e-114	-1.42462	266.718	249.399	95.8167	91.6974
ENSG00000106013	ANKRD7	0.00120097	-1.77879	2.37288	2.4754	0.834063	0.539825
ENSG00000106031	HOXA13	1.72e-06	1.57544	1.29265	1.08423	3.49086	3.42133
ENSG00000106034	CPED1	8.14e-07	0.75079	5.88908	5.86131	9.24296	10.0446
ENSG00000106080	FKBP14	2.42e-35	1.00199	31.5779	32.6617	63.5392	61.9754
ENSG00000106089	STX1A	1.25e-17	1.16595	12.6847	11.3196	26.0585	26.4814
ENSG00000106258	CYP3A5	5.68e-10	-1.28304	4.12849	4.25826	1.71967	1.64225
ENSG00000106351	AGFG2	0.00104202	-1.00713	4.18128	3.22877	1.73144	1.86435
ENSG00000106462	EZH2	2.79e-10	-0.630186	48.9502	54.135	32.0429	32.9558
ENSG00000106483	SFRP4	1.8e-10	-1.90932	6.08434	7.93609	1.87042	1.77299
ENSG00000106526	ACTR3C	2.76e-35	-1.27144	30.6518	30.7884	12.0297	12.8077
ENSG00000106537	TSPAN13	3.86e-19	0.784677	82.6122	85.7044	147.917	135.007
ENSG00000106546	AHR	2.45e-34	-1.07725	38.6641	39.0562	17.2674	18.6729
ENSG00000106571	GLI3	2.1e-05	-1.0321	2.578	2.7673	1.31143	1.23851
ENSG00000106665	CLIP2	3.26e-21	0.677664	46.3595	44.6005	74.3164	67.6338
ENSG00000106772	PRUNE2	8.67e-33	-3.41436	2.21586	2.38939	0.204816	0.217371
ENSG00000106780	MEGF9	2.65e-15	1.02737	8.66647	9.82158	18.2262	18.5368
ENSG00000106789	CORO2A	2.14e-09	1.41772	2.51822	2.06191	6.41137	5.5284
ENSG00000106803	SEC61B	2.3e-11	0.651637	140.969	160.901	239.755	223.107
ENSG00000106853	PTGR1	1.34e-20	0.648751	102.119	98.5689	160.627	146.352
ENSG00000106927	AMBP	9.49e-07	-2.38503	7.75376	4.37051	0.972798	1.29421
ENSG00000106992	AK1	0.00150697	1.04956	3.26787	3.13008	7.14321	5.77565
ENSG00000107438	PDLIM1	6.63e-35	0.677336	511.908	499.062	817.262	760.166
ENSG00000107518	ATRNL1	4.11e-44	-2.09204	9.77066	9.27327	2.10048	2.26025
ENSG00000107551	RASSF4	2.22e-32	-0.925969	41.6435	38.9369	21.3818	19.9825
ENSG00000107554	DNMBP	5.99e-65	1.5496	10.8294	10.3526	30.7482	29.7407
ENSG00000107731	UNC5B	1.11e-15	-3.51512	2.76943	3.03622	0.379656	0.107665
ENSG00000107738	VSIR	1.12e-06	-0.813538	12.6898	11.7537	7.25527	6.30496
ENSG00000107821	KAZALD1	5.85e-09	0.858527	12.2276	10.4827	21.0567	19.1105
ENSG00000107957	SH3PXD2A	2.8e-11	0.682448	8.98947	8.72276	14.0987	13.6303
ENSG00000107968	MAP3K8	3.13e-20	-1.03885	48.0274	51.8869	22.6596	24.8049
ENSG00000108187	PBLD	0.000200857	-0.770252	8.17634	8.01513	4.28167	4.9843
ENSG00000108370	RGS9	0.00178847	-0.743995	4.64831	4.87665	3.13097	2.41415
ENSG00000108448	TRIM16L	4.09e-10	-0.616472	45.1126	44.8154	29.9191	27.2981
ENSG00000108515	ENO3	0.000185083	0.807127	5.90421	4.94108	8.6311	9.87694
ENSG00000108691	CCL2	8.58e-57	-4.1912	24.8352	25.4873	1.47984	1.19501
ENSG00000108759	KRT32	0.000227586	3.17913	0.182719	0.349089	1.91375	2.75909
ENSG00000108771	DHX58	7.02e-15	-1.0599	25.002	27.2041	12.3863	12.0488
ENSG00000108821	COL1A1	0.0136508	0.807515	1.04728	1.64719	2.32203	2.28058
ENSG00000108829	LRRC59	1.19e-22	0.671642	105.453	111.07	175.131	161.476
ENSG00000108861	DUSP3	2.17e-17	-0.666255	74.5004	77.9808	47.8314	45.922
ENSG00000108924	HLF	1.32e-11	-1.97865	3.53924	3.65781	0.806943	0.978282
ENSG00000109062	SLC9A3R1	1.23e-19	0.701851	101.505	94.3614	158.67	152.094
ENSG00000109099	PMP22	5.47e-34	0.970418	58.5205	56.2032	113.971	105.33
ENSG00000109255	NMU	2.51e-06	-1.37738	21.3172	27.9271	9.60378	8.8972
ENSG00000109321	AREG	3.91e-05	1.1587	6.32896	6.32484	12.9037	14.653
ENSG00000109323	MANBA	5.4e-13	0.696958	11.8449	11.4748	19.5214	17.3599
ENSG00000109472	CPE	1.49e-05	-1.71212	4.69027	3.88933	1.44629	1.10201
ENSG00000109610	SOD3	2.13e-07	-1.5767	10.8937	10.855	4.09818	3.00098
ENSG00000109618	SEPSECS	2.22e-07	-0.696492	15.2089	16.3102	9.79375	9.18196
ENSG00000109705	NKX3-2	0.00012556	2.66393	0.566195	0.270432	3.23738	1.95627
ENSG00000109794	FAM149A	5.02e-72	-1.88193	46.8331	42.0305	12.4436	11.057
ENSG00000109805	NCAPG	5.36e-13	-0.590429	61.6493	61.5424	40.7804	39.0362
ENSG00000109819	PPARGC1A	4.04e-07	-0.913112	5.97157	5.19458	2.65344	3.13196
ENSG00000109929	SC5D	1.71e-20	1.03126	9.73205	11.2063	20.0476	21.7007
ENSG00000109971	HSPA8	4.13e-112	1.34289	85.6437	82.6287	213.797	202.611
ENSG00000110002	VWA5A	0.0317533	0.885836	0.992804	1.04271	2.13823	1.531
ENSG00000110031	LPXN	5.59e-09	-0.844647	39.7268	39.3379	23.8263	19.1076
ENSG00000110042	DTX4	1.84e-16	-2.48869	3.9392	3.85284	0.764972	0.58519
ENSG00000110047	EHD1	1.21e-18	0.698024	34.6661	34.6797	57.7833	51.986
ENSG00000110195	FOLR1	7.65e-20	-1.27733	64.0425	58.9528	26.3209	23.146
ENSG00000110400	NECTIN1	1.88e-09	1.30036	2.27026	1.9761	5.53465	4.66925
ENSG00000110455	ACCS	4.88e-07	-1.05152	6.96615	8.05336	3.33491	3.7409
ENSG00000110660	SLC35F2	2.19e-16	0.783079	39.637	43.6235	71.5467	68.2566
ENSG00000110675	ELMOD1	2.7e-08	1.27817	2.73018	2.23545	5.89409	5.85552
ENSG00000110723	EXPH5	0.000361156	0.75252	2.08176	2.09727	3.31623	3.55197
ENSG00000110841	PPFIBP1	1.98e-28	0.732209	29.9244	29.4292	48.3933	47.7864
ENSG00000110852	CLEC2B	0.000351534	-0.608203	29.6667	23.4556	16.9445	17.0314
ENSG00000110881	ASIC1	0.00840833	0.897357	1.85065	1.32161	2.91476	2.849
ENSG00000110921	MVK	2.22e-12	1.14089	5.05167	5.6092	12.4308	10.5072
ENSG00000110925	CSRNP2	1.15e-05	-0.659047	24.4099	21.3258	16.1657	12.08
ENSG00000111052	LIN7A	0.0161408	-0.77592	2.8823	2.36322	1.4585	1.52956
ENSG00000111110	PPM1H	2.16e-10	-0.699705	25.1067	23.8646	15.904	13.5025
ENSG00000111145	ELK3	9.43e-28	0.863511	46.9929	46.2106	80.4753	84.9214
ENSG00000111186	WNT5B	7.96e-06	2.10417	0.546757	0.535159	2.24066	2.29685
ENSG00000111275	ALDH2	5.62e-15	-2.20212	2.6885	3.15052	0.688894	0.547098
ENSG00000111424	VDR	0.00183231	0.755374	3.22633	2.95316	5.37245	4.80294
ENSG00000111664	GNB3	0.0373158	0.628344	4.02373	3.52948	5.50842	5.88125
ENSG00000111679	PTPN6	0.00120743	-0.723453	7.05396	6.5685	3.91613	4.13354
ENSG00000111727	HCFC2	7.31e-05	-0.771656	6.61092	6.60501	3.69339	3.86037
ENSG00000111799	COL12A1	7.11e-08	-1.57888	1.72905	1.90163	0.640609	0.544141
ENSG00000111846	GCNT2	8.68e-08	-0.741017	11.7356	12.0884	7.66139	6.2423
ENSG00000111863	ADTRP	0.000356023	0.901066	3.96809	3.30162	6.53836	6.70476
ENSG00000111879	FAM184A	0.000512234	-0.777824	4.99622	4.58315	2.48152	2.97128
ENSG00000112081	SRSF3	7.38e-28	-0.682205	141.787	136.744	88.5798	80.7682
ENSG00000112246	SIM1	9.33e-05	0.696916	5.20745	3.87793	7.15768	7.20226
ENSG00000112294	ALDH5A1	0.000544915	0.90671	2.16803	2.41019	4.06901	4.30367
ENSG00000112379	ARFGEF3	6.31e-33	-1.1511	16.1558	14.7715	6.68808	6.89552
ENSG00000112473	SLC39A7	1.29e-24	0.666563	184.381	186.078	299.795	274.019
ENSG00000112655	PTK7	7e-21	-2.13523	5.24034	4.37089	0.988899	1.14764
ENSG00000112715	VEGFA	8.35e-71	-0.88502	346.796	324.602	178.844	175.703
ENSG00000112773	TENT5A	3.37e-15	-0.801284	36.2125	35.699	18.9925	21.2672
ENSG00000112902	SEMA5A	2.08e-35	0.764551	45.9127	45.118	74.2122	76.6179
ENSG00000112972	HMGCS1	4.56e-48	1.05351	40.7237	38.5198	78.5276	81.8745
ENSG00000113083	LOX	9.45e-05	0.887078	3.58842	3.28824	5.76652	6.63906
ENSG00000113161	HMGCR	2.32e-16	0.848184	19.6864	18.0778	31.6221	34.6746
ENSG00000113361	CDH6	1.35e-09	-0.805076	10.0286	10.0998	5.12487	6.1166
ENSG00000113504	SLC12A7	3.5e-36	-1.01129	87.6087	79.4956	43.0534	37.7974
ENSG00000113580	NR3C1	8.06e-37	-0.763221	156.712	150.223	85.8734	90.4759
ENSG00000113739	STC2	3.99e-218	-2.02914	180.308	176.624	44.8479	40.4513
ENSG00000113742	CPEB4	0.001148	-0.629145	5.58751	6.8688	3.51426	4.34889
ENSG00000113916	BCL6	6.35e-33	1.37154	10.787	10.3209	25.5154	27.7525
ENSG00000113966	ARL6	0.0103626	-0.596251	7.02823	8.13213	4.67542	5.11372
ENSG00000114251	WNT5A	3.82e-09	-0.693147	17.0535	17.3199	10.7923	9.94618
ENSG00000114315	HES1	3.24e-14	1.25827	13.9768	12.5462	31.5683	30.3264
ENSG00000114388	NPRL2	2.09e-05	0.663924	13.2842	13.6842	19.9516	21.7306
ENSG00000114405	C3orf14	0.00302244	-0.623094	8.96839	10.5002	6.58795	5.74525
ENSG00000114423	CBLB	7.57e-13	0.834237	6.00085	6.42324	10.9912	10.6191
ENSG00000114541	FRMD4B	1.65e-07	-0.614575	11.6188	11.5314	7.7556	6.9921
ENSG00000114638	UPK1B	0.00129461	-1.78363	3.08278	3.05607	0.93918	0.798061
ENSG00000114841	DNAH1	1.15e-12	1.31124	1.48677	1.59168	3.76427	3.68717
ENSG00000115009	CCL20	1.55e-22	-2.90528	17.0511	17.9034	2.48694	2.05364
ENSG00000115109	EPB41L5	6.16e-11	-0.780778	16.1806	18.0818	9.30704	10.1575
ENSG00000115159	GPD2	2.75e-14	-0.911223	17.9292	19.4764	10.0066	9.40017
ENSG00000115221	ITGB6	1.78e-24	-1.70928	12.174	13.1549	3.60349	3.96102
ENSG00000115257	PCSK4	0.000123324	0.653824	10.8568	9.78129	15.1404	16.5315
ENSG00000115306	SPTBN1	7.53e-72	-0.890207	236.569	239.206	125.53	124.903
ENSG00000115339	GALNT3	5.38e-12	0.599502	43.4451	39.0433	61.4075	60.4909
ENSG00000115350	POLE4	0.00533313	-0.813802	15.2285	12.2617	9.26117	5.97414
ENSG00000115380	EFEMP1	4.43e-21	-1.74793	15.5763	18.6351	4.62324	5.32914
ENSG00000115415	STAT1	1.41e-39	-0.779419	105.116	105.45	61.5343	58.1574
ENSG00000115419	GLS	5.63e-65	-0.889939	260.208	245.716	133.04	133.214
ENSG00000115525	ST3GAL5	8.47e-31	1.3937	3.58993	3.14822	9.02363	8.24902
ENSG00000115561	CHMP3	4.41e-12	-0.601955	39.9072	40.9193	27.1094	24.8462
ENSG00000115604	IL18R1	2.47e-10	-1.2926	9.54941	10.4253	4.08236	3.87285
ENSG00000115738	ID2	9.82e-28	-0.889316	171.438	158.257	84.995	88.6049
ENSG00000115758	ODC1	4.1e-19	-0.768336	120.153	119.135	73.0989	63.9511
ENSG00000115761	NOL10	7.72e-07	-0.592941	30.9464	31.1459	20.7218	19.4353
ENSG00000115875	SRSF7	2.42e-19	-0.674076	105.809	98.3834	62.6031	62.2127
ENSG00000115956	PLEK	5.83e-45	-2.81049	19.6544	23.3089	3.28412	2.6811
ENSG00000115977	AAK1	1.74e-15	-0.67228	13.7593	12.3796	7.94822	8.0477
ENSG00000115998	C2orf42	0.000196669	-0.85499	9.11708	10.1216	4.83897	5.54601
ENSG00000116106	EPHA4	2.32e-26	-2.06988	7.33362	7.62505	1.90007	1.57088
ENSG00000116117	PARD3B	2.66e-19	-1.12896	10.691	10.9213	4.73327	4.91025
ENSG00000116183	PAPPA2	7.61e-09	-1.21458	3.62896	3.61038	1.58891	1.45309
ENSG00000116260	QSOX1	1.78e-23	0.597678	179.847	177.828	279.803	248.477
ENSG00000116574	RHOU	8.54e-06	-1.5098	4.0121	4.44615	1.53417	1.36224
ENSG00000116741	RGS2	0.00327268	0.699522	9.26503	8.69378	14.9266	13.522
ENSG00000116985	BMP8B	2.71e-10	-1.0145	14.1625	13.2916	6.54306	6.71522
ENSG00000116990	MYCL	5.06e-09	-2.4108	2.95254	2.39598	0.526482	0.452587
ENSG00000117009	KMO	3.85e-44	-2.52809	13.4443	11.2723	2.12654	2.05075
ENSG00000117228	GBP1	2.35e-34	-1.21489	40.8577	42.1103	17.6704	17.2024
ENSG00000117245	KIF17	0.0152043	1.02662	1.05513	1.4643	2.37001	2.63638
ENSG00000117266	CDK18	2.33e-145	-1.58328	133.478	128.078	42.9239	42.2186
ENSG00000117308	GALE	3.08e-17	0.687232	71.976	66.1988	115.336	101.723
ENSG00000117318	ID3	1.16e-20	-1.0404	140.856	146.426	75.3839	60.8858
ENSG00000117385	P3H1	5.07e-24	0.607882	100.616	96.1077	151.222	141.262
ENSG00000117408	IPO13	8.87e-52	-1.25477	114.44	102.362	47.5688	41.0317
ENSG00000117472	TSPAN1	0.000321784	1.24688	2.8333	2.65131	6.34455	6.35363
ENSG00000117477	CCDC181	0.0322326	-0.91276	3.67306	2.35752	1.67376	1.44626
ENSG00000117519	CNN3	1.73e-49	-0.840865	500.807	511.905	276.487	275.154
ENSG00000117525	F3	1.07e-198	-2.09619	326.018	347.335	75.7134	77.981
ENSG00000117602	RCAN3	5.73e-35	-1.7616	16.4852	14.4516	4.20353	4.70067
ENSG00000118007	STAG1	1.1e-05	-0.603607	14.6058	17.3365	9.85614	10.664
ENSG00000118181	RPS25	3.79e-28	0.635252	624.579	576.516	920.409	898.993
ENSG00000118276	B4GALT6	0.00365729	0.705871	3.69114	4.52315	5.89963	7.17196
ENSG00000118432	CNR1	0.000166046	-0.824956	6.82825	5.75225	3.18248	3.74622
ENSG00000118503	TNFAIP3	4.62e-12	-0.600677	78.142	86.8553	51.9854	54.2
ENSG00000118523	CCN2	1.39e-20	1.12275	27.4899	25.9054	60.3381	53.0999
ENSG00000118640	VAMP8	1.62e-05	-0.596408	142.641	121.888	93.32	77.2656
ENSG00000118777	ABCG2	2.27e-21	2.21607	1.72665	1.44882	6.77137	7.6257
ENSG00000118849	RARRES1	0.00256871	-1.27001	6.34316	7.09704	3.57067	1.85536
ENSG00000118961	LDAH	5.53e-09	-0.61849	35.0378	35.6333	22.572	22.3378
ENSG00000119321	FKBP15	3.81e-13	0.598559	22.3558	24.343	34.5742	34.4227
ENSG00000119487	MAPKAP1	1.62e-43	0.920178	47.2688	45.3385	85.9193	85.0182
ENSG00000119630	PGF	1.05e-06	2.30584	0.716206	0.285694	2.95578	1.88943
ENSG00000119673	ACOT2	6.77e-07	-1.48384	9.62081	8.31511	3.34172	2.90689
ENSG00000119714	GPR68	2.26e-07	0.892626	10.5159	8.66692	17.5887	17.1496
ENSG00000119772	DNMT3A	0.000712834	-0.653283	4.14329	3.97154	2.76349	2.26721
ENSG00000119778	ATAD2B	2.31e-07	-0.818975	6.55442	6.18327	3.65139	3.39009
ENSG00000119820	YIPF4	5.16e-14	-0.655081	24.1863	21.8769	14.4191	14.1088
ENSG00000119844	AFTPH	2.3e-19	-0.782441	46.7412	45.8228	25.8365	26.6642
ENSG00000119865	CNRIP1	5.47e-09	-0.680598	37.8068	41.0287	24.6962	23.2965
ENSG00000119899	SLC17A5	1.36e-32	0.937284	52.8981	52.7792	98.6787	98.7235
ENSG00000119917	IFIT3	4.57e-21	-0.832851	106.66	111.627	61.8285	57.7411
ENSG00000119922	IFIT2	1.53e-08	-0.601739	41.4022	42.1151	28.3358	25.3507
ENSG00000119927	GPAM	3.05e-06	-0.705237	7.49765	7.18	4.45945	4.32173
ENSG00000120071	KANSL1	1.55e-14	-0.638124	12.4695	11.8187	7.77302	7.44914
ENSG00000120129	DUSP1	1.17e-25	-0.711495	422.056	386.72	252.002	229.739
ENSG00000120149	MSX2	0.000639733	-1.19534	6.6856	7.57353	2.73515	3.34857
ENSG00000120278	PLEKHG1	6.74e-07	-1.57504	2.01907	2.17036	0.564366	0.810902
ENSG00000120519	SLC10A7	5.18e-05	0.746211	4.4112	4.38514	7.06274	7.33074
ENSG00000120594	PLXDC2	1.06e-50	-1.80533	11.5962	11.7918	3.43182	3.09324
ENSG00000120675	DNAJC15	5.01e-20	-2.16258	5.27556	4.83577	1.25956	0.937498
ENSG00000120693	SMAD9	1.01e-05	0.595381	11.3701	10.3696	16.3376	15.7011
ENSG00000120708	TGFBI	5.81e-35	-0.59861	1890.44	1844.35	1245.16	1161.41
ENSG00000120733	KDM3B	2.18e-13	-0.598118	50.6426	50.5983	34.721	30.5331
ENSG00000120805	ARL1	6.44e-25	0.702344	74.9667	72.2405	121.282	112.4
ENSG00000120833	SOCS2	5.65e-22	-1.83309	8.3309	9.40496	2.54314	2.31222
ENSG00000120885	CLU	3.26e-116	1.90466	17.2471	17.51	66.358	60.6131
ENSG00000120963	ZNF706	1.28e-18	0.612238	47.8037	47.9625	70.6131	72.1848
ENSG00000121039	RDH10	1.99e-18	1.12395	9.41701	10.0843	21.3211	20.1408
ENSG00000121274	TENT4B	8.72e-17	-0.889618	19.1196	20.264	10.6913	10.0487
ENSG00000121318	TAS2R10	0.0252317	-5.05064	0.383587	2.01011	0.0655932	0
ENSG00000121753	ADGRB2	0.00135077	-0.895118	3.43217	3.71323	2.24713	1.49831
ENSG00000121858	TNFSF10	5.02e-66	-0.863383	1512.49	1544.55	820.098	819.279
ENSG00000121966	CXCR4	0.0373065	-2.09517	1.66541	0.909085	0.433367	0.148256
ENSG00000122641	INHBA	1.99e-194	1.9507	74.1593	82.0889	290.974	298.375
ENSG00000122644	ARL4A	7.87e-13	-0.73037	50.7288	47.4215	28.6929	29.0141
ENSG00000122783	CYREN	2.87e-09	-0.661506	31.9548	29.6374	20.3336	17.641
ENSG00000122861	PLAU	0	3.69825	30.8482	32.7899	425.408	380.548
ENSG00000122862	SRGN	1.47e-45	-2.75985	64.5691	55.0022	9.8282	7.32973
ENSG00000122870	BICC1	3.38e-57	-0.973822	193.411	183.457	91.2375	95.8822
ENSG00000123080	CDKN2C	1.2e-11	-0.640415	84.8928	77.4692	49.2795	52.3077
ENSG00000123106	CCDC91	6.96e-05	-0.59837	12.349	10.841	7.01169	7.92852
ENSG00000123179	EBPL	4.69e-11	0.810837	48.015	44.1955	83.9893	73.8111
ENSG00000123243	ITIH5	0	-5.97638	33.4393	31.7755	0.448552	0.570647
ENSG00000123607	TTC21B	1.05e-06	-0.595421	13.6458	13.2377	8.49231	8.86667
ENSG00000123609	NMI	1.9e-34	-1.34643	53.5103	59.1564	22.1842	21.0524
ENSG00000123610	TNFAIP6	1.67e-76	-3.8681	55.9121	48.2017	2.90382	4.09966
ENSG00000123999	INHA	0.0106534	1.18199	2.68746	2.29383	5.97419	5.05231
ENSG00000124160	NCOA5	1.62e-07	-0.631986	36.1513	35.7047	23.1714	22.0586
ENSG00000124216	SNAI1	1.96e-06	0.909186	15.0033	13.8714	26.9785	25.9192
ENSG00000124370	MCEE	1.69e-06	0.790006	23.7259	21.3881	37.2884	38.8023
ENSG00000124564	SLC17A3	0.00616961	-1.48203	1.7794	2.98678	0.646587	1.02468
ENSG00000124613	ZNF391	8.28e-06	-0.753867	12.3862	12.3308	6.87157	7.43208
ENSG00000124615	MOCS1	0.00111962	-1.28643	2.33299	2.36144	0.990744	0.885756
ENSG00000124743	KLHL31	0.00770656	1.21214	0.802718	0.921676	1.44364	2.45116
ENSG00000124762	CDKN1A	4.84e-31	0.636156	569.69	530.944	862.975	805.673
ENSG00000124766	SOX4	3.96e-20	-0.687067	85.0292	81.3572	51.9945	48.81
ENSG00000125148	MT2A	1.4e-64	1.07039	2269.53	2499.76	4816.6	4956.9
ENSG00000125257	ABCC4	2.84e-23	-0.667818	65.9972	66.1545	40.5701	40.5821
ENSG00000125347	IRF1	1.65e-33	-1.01743	52.6524	50.3459	26.6609	22.9688
ENSG00000125354	SEPTIN6	8.72e-10	0.68856	13.5942	13.9607	21.8451	21.4782
ENSG00000125398	SOX9	1.04e-25	1.91585	4.25016	3.86297	15.3179	14.5521
ENSG00000125434	SLC25A35	0.00314336	0.924067	2.488	2.53955	5.1019	4.2037
ENSG00000125449	ARMC7	0.00493951	-0.625432	11.9768	12.0886	7.72841	7.48972
ENSG00000125538	IL1B	4.34e-05	2.4571	0.318802	0.55107	2.08974	2.55657
ENSG00000125740	FOSB	8.78e-05	1.67401	1.07968	0.518635	2.33858	2.63802
ENSG00000125746	EML2	8.37e-05	-0.663603	8.58863	8.57821	5.91795	4.65076
ENSG00000125844	RRBP1	7.7e-31	0.727436	64.4327	63.1785	102.561	103.528
ENSG00000125864	BFSP1	0.000409199	1.31957	1.51769	1.76046	3.97396	4.00569
ENSG00000125966	MMP24	1.61e-151	-2.09933	95.4854	93.295	21.6946	21.2822
ENSG00000126001	CEP250	1.23e-15	0.593938	16.5105	16.6363	24.9324	23.8775
ENSG00000126016	AMOT	1.94e-07	-0.733477	12.1762	12.8106	8.09533	6.56471
ENSG00000126458	RRAS	9.48e-13	0.643546	171.993	172.327	280.091	244.77
ENSG00000126500	AP006333.1	2.24e-05	-1.58707	4.53443	4.41996	1.90385	0.994733
ENSG00000126562	WNK4	2.36e-12	1.1639	5.68513	5.19968	11.6865	12.1046
ENSG00000126860	EVI2A	2.82e-14	0.964343	27.4443	26.6747	50.7248	52.2796
ENSG00000126878	AIF1L	3.73e-130	-4.77037	21.4822	24.2432	0.928678	0.694978
ENSG00000126953	TIMM8A	0.000706914	0.671157	8.5594	9.57105	14.3039	13.8609
ENSG00000127129	EDN2	1.7e-86	-3.65822	52.7437	51.6541	4.18627	3.87103
ENSG00000127328	RAB3IP	5.33e-21	-1.14342	9.57729	9.77072	4.34627	4.19829
ENSG00000127399	LRRC61	1.17e-05	-0.658613	46.1846	39.4676	27.9922	24.9089
ENSG00000127419	TMEM175	0.000912807	-0.676088	11.3632	12.6705	7.829	6.84426
ENSG00000127526	SLC35E1	8.8e-19	0.727025	25.0784	24.6613	41.262	39.0552
ENSG00000127528	KLF2	1.47e-05	0.695237	15.0808	13.9264	22.3949	23.4195
ENSG00000127863	TNFRSF19	5.59e-24	-1.20729	28.8145	31.9696	13.568	12.1164
ENSG00000128228	SDF2L1	0.0402793	0.801235	8.07699	5.93352	12.069	11.7463
ENSG00000128274	A4GALT	2.2e-15	-1.45652	17.9019	16.4253	6.6557	5.53219
ENSG00000128283	CDC42EP1	7.06e-28	-0.829694	157.739	148.363	84.7624	83.2229
ENSG00000128284	APOL3	0.00423678	-0.837204	3.5899	3.54945	1.80686	2.09413
ENSG00000128335	APOL2	7.27e-38	-0.848889	285.111	267.895	157.899	141.617
ENSG00000128340	RAC2	7.91e-26	0.619457	295.298	288.555	453.541	421.611
ENSG00000128510	CPA4	8.59e-10	3.16832	0.161576	0.617388	3.41913	3.37027
ENSG00000128512	DOCK4	1.08e-07	0.71065	4.91957	5.01228	7.75915	8.09661
ENSG00000128567	PODXL	1.27e-19	-2.19462	5.845	7.10281	1.62616	1.12789
ENSG00000128578	STRIP2	1.51e-24	1.185	11.453	11.9838	24.9458	27.0285
ENSG00000128805	ARHGAP22	1.06e-06	0.630977	9.58144	9.67546	14.9634	14.1282
ENSG00000129116	PALLD	2.52e-20	-0.620538	109.467	116.751	70.2242	73.337
ENSG00000129235	TXNDC17	0.000234587	0.692316	15.0575	10.3539	20.8868	19.1422
ENSG00000129245	FXR2	1.49e-06	0.597624	24.7139	19.9702	33.3819	32.5509
ENSG00000129292	PHF20L1	1.05e-08	-0.625439	11.6775	11.7262	6.74145	8.05605
ENSG00000129295	LRRC6	8.92e-06	-0.920293	9.01883	9.27648	4.79552	4.63555
ENSG00000129317	PUS7L	4.69e-12	0.720292	10.4843	8.97155	15.1089	16.1436
ENSG00000129355	CDKN2D	0.000252503	0.638493	27.1954	22.9633	38.9652	37.1939
ENSG00000129422	MTUS1	3.75e-14	-0.596766	36.5552	36.82	22.7922	24.5376
ENSG00000129474	AJUBA	1.79e-29	-0.701823	176.682	163.971	105.722	98.5526
ENSG00000129493	HEATR5A	0.0064287	0.602032	2.3949	2.55477	4.02835	3.30106
ENSG00000129514	FOXA1	0.0151974	-0.89154	3.06067	3.12392	1.54844	1.70572
ENSG00000129521	EGLN3	3.81e-75	-1.27156	121.771	109.437	48.6225	44.77
ENSG00000129757	CDKN1C	6.04e-22	-2.09579	34.3243	23.8783	7.86086	5.38318
ENSG00000130147	SH3BP4	3.19e-36	-0.730559	198.41	196.519	120.991	111.246
ENSG00000130164	LDLR	7.64e-44	0.934417	52.0834	49.8305	99.6257	90.4056
ENSG00000130193	THEM6	1.06e-11	0.751496	28.6308	27.26	46.9992	44.7882
ENSG00000130224	LRCH2	7.38e-08	-1.313	6.10078	6.20226	2.58048	2.2471
ENSG00000130508	PXDN	8.13e-222	-2.42796	51.1738	48.9192	9.47628	8.65882
ENSG00000130513	GDF15	6.34e-34	0.778747	411.112	400.398	722.846	635.917
ENSG00000130517	PGPEP1	5.15e-15	0.823353	12.9028	11.9361	21.9271	20.9471
ENSG00000130545	CRB3	7.18e-15	-1.48524	32.2257	30.218	10.7648	10.9969
ENSG00000130560	UBAC1	1.64e-15	0.713051	56.1352	50.6249	86.24	84.4534
ENSG00000130653	PNPLA7	8.61e-07	1.23265	1.30729	1.19672	2.75614	2.98422
ENSG00000130702	LAMA5	1.18e-60	-2.22625	10.3092	9.76476	2.33391	1.84393
ENSG00000130720	FIBCD1	9.83e-31	1.25425	20.6353	23.69	53.8898	49.2922
ENSG00000130733	YIPF2	1.9e-15	0.653709	142.228	120.996	209.143	194.681
ENSG00000130762	ARHGEF16	3.12e-31	-2.28682	12.9729	12.5728	3.01687	2.07514
ENSG00000131016	AKAP12	2.93e-151	1.43256	111.405	115.398	306.612	290.819
ENSG00000131018	SYNE1	6.45e-25	-0.703593	12.3353	12.5732	7.42831	7.49379
ENSG00000131019	ULBP3	0.00626848	0.767464	4.67663	5.49834	7.29398	9.60163
ENSG00000131069	ACSS2	6.48e-13	0.7747	17.6239	16.6961	29.5507	27.7262
ENSG00000131100	ATP6V1E1	2.35e-21	0.722083	76.3025	78.0535	127.737	120.686
ENSG00000131149	GSE1	1.74e-23	-0.653573	44.6851	43.6361	27.7153	27.0548
ENSG00000131370	SH3BP5	3.85e-06	1.1934	2.58037	3.45988	6.29288	7.18028
ENSG00000131389	SLC6A6	1.57e-40	-0.71893	231.451	230.308	135.777	137.876
ENSG00000131435	PDLIM4	6.58e-05	-2.44756	2.44842	1.92897	0.517952	0.258407
ENSG00000131508	UBE2D2	6.34e-21	-0.634829	195.241	195.871	128.72	117.049
ENSG00000131650	KREMEN2	0.0106991	0.928455	3.20851	2.98112	5.86591	5.62589
ENSG00000131773	KHDRBS3	7.33e-07	-1.49001	2.51487	2.28123	0.814233	0.851882
ENSG00000132031	MATN3	1.86e-07	-1.46996	8.06753	6.95186	2.68967	2.59719
ENSG00000132141	CCT6B	0.0010816	-0.821338	6.19369	7.39318	3.78028	3.72423
ENSG00000132170	PPARG	5.37e-10	0.63707	25.8551	23.791	38.6328	36.6783
ENSG00000132182	NUP210	6.97e-58	-2.25328	15.2466	13.7591	3.16094	2.7662
ENSG00000132196	HSD17B7	8.49e-07	0.821788	7.93038	6.94086	13.2748	12.3664
ENSG00000132256	TRIM5	7.54e-11	0.671205	20.7199	20.8129	31.8984	32.6178
ENSG00000132326	PER2	2.33e-05	-0.892164	6.13041	7.13722	3.88884	3.08439
ENSG00000132334	PTPRE	1.99e-18	0.7647	15.1412	16.2737	26.0556	26.019
ENSG00000132357	CARD6	0.0414045	-0.679994	4.11385	3.63379	2.49411	2.22062
ENSG00000132382	MYBBP1A	3e-10	0.66573	18.3128	17.3053	29.1441	25.9774
ENSG00000132386	SERPINF1	0.0187455	1.20238	1.01595	1.25508	2.74307	2.35385
ENSG00000132434	LANCL2	0.00244291	-0.699708	6.50511	6.26826	3.56428	4.11142
ENSG00000132470	ITGB4	0.00491556	1.01669	1.25331	1.44572	3.34614	1.98511
ENSG00000132471	WBP2	3.71e-27	0.692598	124.773	133.195	203.183	203.631
ENSG00000132481	TRIM47	1.53e-22	-1.12327	50.7089	45.7312	21.0151	22.1703
ENSG00000132530	XAF1	6.55e-07	-1.10253	5.71601	6.6625	2.56241	3.06813
ENSG00000132535	DLG4	5.81e-16	0.913856	7.29268	7.25712	13.2016	13.5388
ENSG00000132561	MATN2	2.93e-62	-1.42327	52.7019	52.0666	20.2848	17.8154
ENSG00000132563	REEP2	3.85e-07	1.93621	1.08426	1.26442	4.67734	4.08683
ENSG00000132570	PCBD2	5.65e-05	-0.70596	6.61682	7.53828	4.31897	4.1489
ENSG00000132718	SYT11	1.16e-31	-2.30305	10.9682	10.9974	2.36092	1.97408
ENSG00000132879	FBXO44	1.77e-13	-0.916186	31.3231	31.6229	16.5299	16.0102
ENSG00000132965	ALOX5AP	0.00269586	-0.691391	18.9245	20.5077	11.2386	12.5977
ENSG00000133026	MYH10	5.72e-19	0.683467	26.8063	24.9833	40.9755	40.1511
ENSG00000133027	PEMT	0.000475938	0.951664	7.11091	7.20503	14.3054	12.7038
ENSG00000133101	CCNA1	1.88e-08	1.59534	4.01296	3.37302	11.9632	9.81614
ENSG00000133103	COG6	6.4e-19	0.746086	24.2392	22.4172	37.5927	38.7271
ENSG00000133106	EPSTI1	5.19e-07	-1.80833	3.21447	3.19029	0.999404	0.781146
ENSG00000133107	TRPC4	7.66e-126	2.55708	4.91107	4.71944	27.1046	28.179
ENSG00000133135	RNF128	5.26e-07	0.709311	15.8336	17.9498	26.8353	27.0557
ENSG00000133138	TBC1D8B	1.24e-15	0.802262	11.8376	12.474	20.2853	21.0722
ENSG00000133321	PLAAT4	0.00135077	-0.934539	18.3246	15.1719	8.09662	9.00212
ENSG00000133401	PDZD2	1.88e-68	-3.60558	4.4383	4.82896	0.420683	0.318674
ENSG00000133619	KRBA1	1.16e-05	-0.647225	19.1873	16.7938	12.2942	10.1051
ENSG00000133863	TEX15	0.000834638	0.92539	0.997224	1.08134	1.84351	2.00731
ENSG00000133985	TTC9	0.0279064	0.603049	2.98165	3.08382	4.44115	4.54653
ENSG00000134070	IRAK2	9.47e-31	1.01202	46.3188	49.1939	98.787	89.184
ENSG00000134072	CAMK1	0.00025701	-1.07558	7.36092	7.87539	3.67544	3.37598
ENSG00000134115	CNTN6	0.000105494	6.49642	0.087096	0	3.7854	3.90835
ENSG00000134198	TSPAN2	6.07e-103	-2.13922	73.194	72.2111	15.7203	16.497
ENSG00000134202	GSTM3	4.15e-05	-0.735219	13.3457	12.9347	8.691	6.70206
ENSG00000134242	PTPN22	8.39e-19	2.09174	2.25758	1.97949	8.00966	9.60867
ENSG00000134243	SORT1	1.22e-09	-1.19873	4.86977	5.53638	2.25406	2.1699
ENSG00000134245	WNT2B	4.82e-07	0.850713	2.86191	2.53903	4.73918	4.76184
ENSG00000134259	NGF	1.03e-05	-1.93227	9.87002	12.3382	3.34977	2.31397
ENSG00000134321	RSAD2	0.00482986	-0.962279	3.47048	3.47462	1.98299	1.49048
ENSG00000134339	SAA2	3.13e-05	0.589827	30.3428	25.4965	41.3381	40.6267
ENSG00000134369	NAV1	5.22e-32	0.711377	23.4731	23.2474	37.3353	37.2867
ENSG00000134463	ECHDC3	1.95e-09	-1.18789	31.0612	22.9264	12.4497	10.637
ENSG00000134545	KLRC1	1.42e-10	3.72348	0.177775	0.388164	3.59727	3.63992
ENSG00000134548	SPX	7.87e-10	-1.80887	3.07969	3.21757	0.839959	0.915332
ENSG00000134668	SPOCD1	1.87e-22	0.839035	21.1894	21.4947	37.4202	37.0665
ENSG00000134709	HOOK1	1.02e-26	-1.53372	20.704	23.0122	6.47933	8.26541
ENSG00000134824	FADS2	6.04e-62	0.887786	85.5527	84.9235	156.852	150.895
ENSG00000134874	DZIP1	4.64e-05	0.585066	6.35175	6.28524	9.25564	9.23691
ENSG00000134897	BIVM	1.36e-12	-0.735212	22.8198	21.39	12.652	13.2554
ENSG00000134955	SLC37A2	8.17e-09	1.35201	2.0174	2.00974	5.04525	4.98253
ENSG00000134996	OSTF1	1.84e-05	0.610362	49.9326	58.5915	86.8548	74.8558
ENSG00000135074	ADAM19	1.04e-34	0.988894	22.1328	21.6368	43.6668	41.0781
ENSG00000135083	CCNJL	8.56e-07	-0.861952	5.83336	6.15994	3.26563	3.17255
ENSG00000135111	TBX3	9.77e-31	1.46169	7.28309	7.77542	20.837	19.6218
ENSG00000135205	CCDC146	0.0122785	-0.637353	6.25677	5.9695	3.63277	4.03773
ENSG00000135318	NT5E	2.43e-52	1.15352	64.0857	55.7749	133.289	126.755
ENSG00000135378	PRRG4	3.06e-17	-1.80021	7.73004	7.82505	2.33047	2.02268
ENSG00000135540	NHSL1	1.76e-06	0.766295	4.36234	4.66263	7.7567	7.21848
ENSG00000135596	MICAL1	3.57e-10	0.589539	20.1806	20.2074	30.2426	29.0457
ENSG00000135604	STX11	2.36e-11	-1.46027	6.97148	6.723	2.44633	2.40873
ENSG00000135622	SEMA4F	2.51e-06	-0.660751	13.4795	13.7348	8.60525	8.18769
ENSG00000135631	RAB11FIP5	6.54e-22	-0.661387	82.1142	80.9042	52.3311	48.2236
ENSG00000135643	KCNMB4	7.63e-08	0.82379	8.83283	8.00893	14.5978	14.4815
ENSG00000135709	KIAA0513	2.41e-12	-0.688336	23.3297	23.7413	15.0123	13.4837
ENSG00000135723	FHOD1	4.55e-08	0.74629	10.4395	9.97873	17.0282	16.3831
ENSG00000135744	AGT	5.61e-07	-1.19384	15.4515	13.8992	6.36322	6.14941
ENSG00000135750	KCNK1	0.0020166	0.594757	8.86203	9.99658	14.8633	12.9242
ENSG00000135905	DOCK10	2.71e-10	0.628474	11.0986	11.5975	16.8732	17.3555
ENSG00000135931	ARMC9	7.06e-26	0.782314	25.1213	25.7363	43.4312	41.9056
ENSG00000136104	RNASEH2B	2.61e-15	-0.982105	4.38994	4.1769	2.1608	2.06919
ENSG00000136161	RCBTB2	2.77e-06	-1.14894	9.04253	9.18265	4.56939	3.43971
ENSG00000136167	LCP1	2.18e-44	-2.42429	14.886	14.8971	2.85128	2.55639
ENSG00000136240	KDELR2	1.71e-35	0.637651	472.966	457.968	727.638	685.394
ENSG00000136244	IL6	2.12e-29	-1.14769	102.04	111.948	48.7587	45.4872
ENSG00000136250	AOAH	0.00373179	1.29854	1.13615	1.56286	2.56451	3.9081
ENSG00000136274	NACAD	0.00358522	0.886816	2.34691	1.93041	3.84827	3.86725
ENSG00000136295	TTYH3	8.45e-101	-1.08587	436.952	416.813	197.059	195.234
ENSG00000136383	ALPK3	4.84e-106	-2.12	23.5581	23.1981	5.18546	5.31121
ENSG00000136425	CIB2	0.0208265	-1.30336	3.36667	3.34877	1.72709	0.919092
ENSG00000136478	TEX2	1.66e-06	0.587395	12.1483	10.825	15.6478	18.0071
ENSG00000136514	RTP4	0.0183067	-2.23527	2.23682	1.68614	0.27321	0.54522
ENSG00000136717	BIN1	6.34e-29	-0.806643	77.3184	75.7495	44.8217	40.549
ENSG00000136802	LRRC8A	1.15e-17	0.667707	41.804	42.1343	66.414	63.6705
ENSG00000136811	ODF2	8.16e-22	0.703515	51.8926	55.6969	86.9934	83.9753
ENSG00000136840	ST6GALNAC4	9.67e-11	0.917915	32.6377	25.058	58.1465	48.1763
ENSG00000136854	STXBP1	9.81e-20	0.773022	18.2344	16.9554	29.8171	28.8391
ENSG00000136868	SLC31A1	4.13e-23	0.59859	120.166	116.431	180.309	169.21
ENSG00000136883	KIF12	8.53e-19	-0.855294	71.2768	65.3679	37.1682	36.498
ENSG00000136908	DPM2	1.25e-11	0.646888	56.3379	49.6947	85.1461	76.7961
ENSG00000136999	CCN3	4.54e-29	-2.63538	17.676	16.76	2.32708	3.09943
ENSG00000137171	KLC4	2.09e-11	0.732029	13.753	13.3825	22.3247	21.6422
ENSG00000137203	TFAP2A	0.000581293	0.833733	2.18866	3.19651	4.70735	4.66049
ENSG00000137309	HMGA1	2.73e-116	2.37287	20.1996	20.0647	106.296	97.171
ENSG00000137393	RNF144B	4.01e-59	-1.45459	59.7808	64.741	22.4963	21.8402
ENSG00000137449	CPEB2	9.26e-13	-0.728667	38.6054	36.8934	20.4654	23.9686
ENSG00000137460	FHDC1	0.0207382	-0.87492	1.83086	2.27678	1.05741	1.12956
ENSG00000137491	SLCO2B1	2.14e-11	-0.89899	10.8899	9.87618	5.83257	5.02476
ENSG00000137494	ANKRD42	7.34e-05	0.619723	7.29415	8.75178	11.9971	12.0617
ENSG00000137501	SYTL2	3.8e-29	1.09689	11.709	13.1707	25.0614	26.8527
ENSG00000137573	SULF1	0.00438637	-1.09435	1.31356	1.88103	0.641766	0.82082
ENSG00000137628	DDX60	2.57e-11	-0.609931	36.0001	33.1831	22.5328	21.6786
ENSG00000137656	BUD13	6.57e-06	0.635719	26.1124	26.2413	38.113	41.2357
ENSG00000137673	MMP7	4.68e-15	-2.01086	18.6066	14.9717	4.89042	3.21
ENSG00000137801	THBS1	3.04e-151	-1.64714	139.357	145.022	46.0928	42.5094
ENSG00000137824	RMDN3	6.3e-10	-0.796921	25.5888	25.7345	15.931	12.8821
ENSG00000137842	TMEM62	1.01e-05	-0.600766	21.1555	19.1057	13.5083	12.3808
ENSG00000137959	IFI44L	1.05e-13	-1.31979	5.65979	6.42609	2.28939	2.43754
ENSG00000137962	ARHGAP29	2.77e-66	-1.05433	70.3225	68.9483	31.7854	33.6215
ENSG00000138061	CYP1B1	4.36e-17	-0.815688	33.6454	34.311	19.5052	18.1588
ENSG00000138162	TACC2	4.48e-09	0.735637	3.4384	3.46219	5.57515	5.63379
ENSG00000138166	DUSP5	7.51e-32	1.52147	26.8988	21.7922	74.765	61.6283
ENSG00000138190	EXOC6	0.000803292	-0.695414	6.26011	5.75805	3.65605	3.58283
ENSG00000138356	AOX1	0.00182756	0.669886	5.45244	4.48459	7.11275	8.30477
ENSG00000138381	ASNSD1	4.38e-06	-0.687019	30.2387	29.3248	17.8503	18.2447
ENSG00000138496	PARP9	1.12e-06	-0.615745	12.8701	14.0409	8.35807	8.78073
ENSG00000138587	MNS1	6.4e-05	-0.954195	12.3523	14.4237	6.26048	7.23533
ENSG00000138642	HERC6	5.2e-05	-0.81663	7.24837	6.88633	3.96204	3.866
ENSG00000138675	FGF5	1.11e-23	1.63836	3.87836	4.40871	12.3068	12.8528
ENSG00000138769	CDKL2	4.78e-06	-1.67983	2.79562	3.43149	0.788135	1.11386
ENSG00000138792	ENPEP	4.77e-19	-0.759318	40.3219	37.1698	22.0715	22.5795
ENSG00000138798	EGF	4.97e-05	0.975762	1.92828	2.25388	4.13959	3.88374
ENSG00000138801	PAPSS1	4.74e-10	0.644305	33.7414	35.7923	53.3367	52.6923
ENSG00000138835	RGS3	2.39e-52	1.16161	17.9434	16.2674	39.0476	35.6114
ENSG00000139132	FGD4	4.6e-06	-0.624304	9.47633	9.70512	5.72943	6.41364
ENSG00000139173	TMEM117	0.000838371	0.968063	3.39279	3.12049	6.81494	5.61443
ENSG00000139192	TAPBPL	2.94e-05	-0.909678	11.1835	11.963	5.78858	6.23793
ENSG00000139200	PIANP	0.00495003	1.40715	0.979052	1.06886	2.11364	3.18229
ENSG00000139263	LRIG3	8.33e-08	-0.877426	11.0014	10.5443	5.55553	5.88819
ENSG00000139269	INHBE	3.48e-13	-2.95085	5.43253	4.69883	0.583405	0.698547
ENSG00000139289	PHLDA1	4.22e-164	1.42689	103.003	98.0771	267.26	260.087
ENSG00000139318	DUSP6	5.95e-10	1.38383	3.54228	3.77674	9.08592	9.54311
ENSG00000139329	LUM	1.38e-11	1.70709	3.38194	3.65948	11.8221	10.6012
ENSG00000139350	NEDD1	7.74e-10	-0.604643	42.4674	43.9977	28.0587	27.4197
ENSG00000139508	SLC46A3	0.0015998	-0.920215	5.33495	5.6163	2.91421	2.73081
ENSG00000139597	N4BP2L1	0.000453594	-0.603347	10.1295	9.19868	6.53784	5.86775
ENSG00000139668	WDFY2	6.11e-08	0.696912	4.81641	4.93495	7.17277	8.24488
ENSG00000139675	HNRNPA1L2	0.00156883	-0.855405	19.4022	16.284	9.51493	9.72268
ENSG00000139725	RHOF	0.00787155	-0.841793	3.37554	3.28983	2.16732	1.45642
ENSG00000139915	MDGA2	1.28e-05	0.699114	4.43058	4.66985	7.31449	7.09867
ENSG00000140044	JDP2	0.00153886	-0.776337	5.4153	4.50374	3.06851	2.57581
ENSG00000140199	SLC12A6	3.18e-07	-0.59425	14.0136	13.0976	8.44034	9.078
ENSG00000140297	GCNT3	3.7e-10	0.755073	14.8868	12.762	24.2743	21.2429
ENSG00000140379	BCL2A1	0.0394128	-1.17178	8.8928	6.57673	3.27024	3.42621
ENSG00000140416	TPM1	8.56e-42	-0.715887	507.647	515.353	298.05	309.454
ENSG00000140450	ARRDC4	3.15e-08	-1.13167	10.0958	11.2796	4.96373	4.55324
ENSG00000140682	TGFB1I1	2.34e-25	1.99148	2.53002	3.08513	11.0308	10.739
ENSG00000140688	C16orf58	9.65e-14	0.600606	79.7845	73.9201	120.272	107.105
ENSG00000140836	ZFHX3	8.97e-09	-0.665783	7.36545	6.3891	4.12285	4.33229
ENSG00000140945	CDH13	4.11e-18	-0.949141	13.5227	13.6865	7.03009	6.71773
ENSG00000141040	ZNF287	0.0325979	-0.749891	2.26914	1.75701	1.07689	1.25872
ENSG00000141068	KSR1	0.0185967	-0.941922	1.33255	0.874298	0.521955	0.59809
ENSG00000141293	SKAP1	0.000128609	-1.27243	6.94864	7.05829	3.35799	2.28873
ENSG00000141401	IMPA2	1.93e-17	-0.952788	47.6205	40.8367	22.8722	21.6862
ENSG00000141441	GAREM1	0.000962882	0.8025	2.0572	2.14729	3.73229	3.42102
ENSG00000141458	NPC1	8.51e-33	0.609995	147.046	144.177	218.636	214.945
ENSG00000141499	WRAP53	0.00461912	0.620311	4.7772	5.3698	8.31678	6.90157
ENSG00000141503	MINK1	2.46e-31	0.854776	30.1362	30.0487	54.4091	51.7766
ENSG00000141655	TNFRSF11A	8.34e-11	0.685354	11.4199	11.245	17.4385	18.1143
ENSG00000141696	P3H4	6.93e-17	0.659618	65.05	61.9412	102.086	93.6143
ENSG00000141756	FKBP10	4.37e-40	0.660683	518.971	511.467	815.454	773.871
ENSG00000141934	PLPP2	0.00111128	1.23427	0.907621	1.01596	2.71113	1.70544
ENSG00000142102	PGGHG	3.02e-17	0.963294	15.8696	14.4763	27.7595	29.9455
ENSG00000142178	SIK1	0.000532597	0.9986	2.02534	2.07711	3.89624	4.09973
ENSG00000142185	TRPM2	2.96e-45	-2.67134	10.1698	9.86611	1.68194	1.37921
ENSG00000142507	PSMB6	2.05e-06	0.595764	58.0073	51.145	83.9827	76.9171
ENSG00000142619	PADI3	5.64e-17	3.27031	0.501346	0.711532	5.52957	5.85103
ENSG00000142634	EFHD2	2.09e-42	0.721296	961.483	970.911	1615	1494.2
ENSG00000142669	SH3BGRL3	7.83e-19	0.681838	271.667	257.433	425.693	402.274
ENSG00000142871	CCN1	1.34e-45	-0.81521	1351.81	1446.47	783.807	768.294
ENSG00000142910	TINAGL1	7.25e-35	-0.681594	330.657	314.104	202.417	189.725
ENSG00000143036	SLC44A3	3.45e-50	-2.40282	30.5381	28.9589	5.71751	5.24855
ENSG00000143153	ATP1B1	4.57e-87	-1.08925	725.511	685.566	334.822	312.125
ENSG00000143156	NME7	3.71e-12	0.704665	25.2625	22.833	40.8439	35.6232
ENSG00000143443	C1orf56	0.0166828	-0.824546	7.167	6.31971	4.03607	3.38638
ENSG00000143479	DYRK3	7.82e-24	0.773987	20.4073	19.9438	33.9752	33.3333
ENSG00000143502	SUSD4	3.46e-11	-1.91512	5.01542	5.10298	1.34187	1.27489
ENSG00000143507	DUSP10	2.01e-43	1.40377	30.2	26.7034	74.4407	72.4292
ENSG00000143512	HHIPL2	0.00218237	1.16271	1.67654	1.90991	3.80173	4.02969
ENSG00000143590	EFNA3	0.0462944	0.729394	5.01679	4.21995	6.64495	8.2932
ENSG00000143669	LYST	1.94e-94	1.45786	10.9716	10.3361	28.3791	28.7103
ENSG00000143761	ARF1	7.8e-28	0.601468	532.801	525.974	818.511	749.134
ENSG00000143772	ITPKB	0.000684183	0.947581	1.7724	1.79853	3.03079	3.68711
ENSG00000143786	CNIH3	2.09e-24	2.47328	1.46897	0.9869	6.87023	6.4524
ENSG00000143842	SOX13	0.0134357	0.811556	1.32514	2.09359	3.23318	2.62498
ENSG00000143878	RHOB	1.9e-51	-2.05818	77.508	77.5384	21.1368	15.1436
ENSG00000143924	EML4	2.57e-25	-0.760978	60.5719	59.4211	33.6177	35.4525
ENSG00000143942	CHAC2	0.0250153	-1.12622	5.98478	6.06705	2.45406	2.9384
ENSG00000143951	WDPCP	0.000754262	-0.603712	3.79713	3.78607	2.50275	2.36486
ENSG00000144034	TPRKB	3.08e-05	-0.639303	38.454	36.7989	25.3065	21.807
ENSG00000144040	SFXN5	0.00530746	-0.627726	3.66241	3.36243	2.50882	1.92313
ENSG00000144043	TEX261	1.64e-17	-0.767543	60.5088	62.2628	36.6571	33.7012
ENSG00000144306	SCRN3	1.3e-10	-0.726277	33.0638	33.7379	19.5115	19.8867
ENSG00000144355	DLX1	4.34e-05	0.715639	10.054	9.19169	16.2734	14.5565
ENSG00000144452	ABCA12	9.45e-65	-2.16811	14.734	14.1248	3.3129	2.94526
ENSG00000144476	ACKR3	4.03e-18	0.665965	133.001	121.296	195.931	197.556
ENSG00000144488	ESPNL	0.00446916	-1.14338	2.26899	2.19065	0.989787	0.979711
ENSG00000144645	OSBPL10	6.72e-11	0.624731	11.1517	10.9839	17.306	15.9912
ENSG00000144681	STAC	5.23e-30	-0.748508	156.151	160.35	91.6698	92.1323
ENSG00000144749	LRIG1	1.15e-06	-1.68441	2.84199	2.13464	0.719249	0.791375
ENSG00000144802	NFKBIZ	2.12e-18	-0.598056	118.108	120.306	75.0185	78.6344
ENSG00000144827	ABHD10	4.74e-23	0.870393	47.3403	46.3183	86.4177	80.6205
ENSG00000144837	PLA1A	3.62e-08	-1.49776	11.7569	11.7087	3.81287	4.30128
ENSG00000145050	MANF	1.68e-06	0.602542	50.0417	43.8605	76.2725	62.8224
ENSG00000145107	TM4SF19	4.58e-12	1.68412	6.14596	5.83653	21.415	16.1606
ENSG00000145147	SLIT2	1.37e-27	2.15174	1.15572	1.03304	4.78011	4.71044
ENSG00000145217	SLC26A1	0.0236988	-0.645673	5.86559	6.26131	3.18416	4.38449
ENSG00000145349	CAMK2D	2.2e-19	0.836882	19.3253	19.8771	33.0462	35.2558
ENSG00000145685	LHFPL2	3.72e-20	0.795473	22.5879	20.6556	38.0768	35.1377
ENSG00000145723	GIN1	0.00739947	-0.653687	8.95462	6.99182	5.34456	4.53453
ENSG00000145725	PPIP5K2	4.19e-11	0.585607	14.6178	15.9131	21.4384	23.2576
ENSG00000145777	TSLP	6.39e-10	-2.14107	4.61298	3.88968	0.865775	1.01745
ENSG00000145908	ZNF300	8.45e-15	-1.75889	8.31836	9.00223	2.63414	2.35624
ENSG00000145911	N4BP3	5.29e-14	-1.96375	5.5163	5.20571	1.55311	1.12125
ENSG00000145934	TENM2	1.14e-62	1.84709	4.47407	4.67896	15.976	16.1422
ENSG00000145990	GFOD1	1.01e-05	1.32383	0.763039	1.20871	2.30257	2.51195
ENSG00000146072	TNFRSF21	7.71e-26	1.53636	10.4955	12.6963	35.5334	30.1171
ENSG00000146243	IRAK1BP1	0.010657	-0.601195	4.56308	4.18644	3.06802	2.55502
ENSG00000146267	FAXC	6.21e-06	-1.32704	2.04605	2.43543	1.04728	0.693538
ENSG00000146376	ARHGAP18	1.38e-24	0.834875	50.7108	48.8625	83.1132	90.089
ENSG00000146411	SLC2A12	6.05e-05	1.66633	0.616906	0.89277	2.01168	2.6584
ENSG00000146426	TIAM2	0.000266473	-1.00636	1.94789	2.33846	1.10239	0.979325
ENSG00000146530	VWDE	3.27e-06	-0.797392	11.8147	9.37473	5.6821	6.20609
ENSG00000146648	EGFR	3.18e-131	-1.19612	433.269	430.25	182.622	184.995
ENSG00000146674	IGFBP3	8.41e-163	-1.26604	10773.9	10282	4391.97	4148.97
ENSG00000146678	IGFBP1	0.00816111	1.78856	0.584211	1.43505	3.20512	3.58849
ENSG00000147010	SH3KBP1	1.03e-14	0.587134	55.2396	59.1281	86.2367	81.4267
ENSG00000147100	SLC16A2	0.000362371	-0.966211	5.43857	6.14077	2.75494	3.03172
ENSG00000147119	CHST7	8.4e-22	2.14171	5.20475	3.97023	21.7367	17.7952
ENSG00000147144	CCDC120	9.73e-06	-1.41018	3.41224	3.56112	1.20811	1.35421
ENSG00000147251	DOCK11	3.57e-23	-2.2624	5.88753	6.32369	1.23049	1.25417
ENSG00000147364	FBXO25	4.36e-19	-0.920344	28.3262	29.5511	13.5405	16.2917
ENSG00000147383	NSDHL	6.56e-06	0.59121	36.3653	32.268	51.5693	49.2829
ENSG00000147394	ZNF185	0.00565367	-0.758828	4.91732	5.83991	2.84074	3.36738
ENSG00000147439	BIN3	0.000671138	0.648401	6.16857	5.58336	8.86642	9.102
ENSG00000147533	GOLGA7	0.007577	-0.591956	13.991	13.8986	8.92338	9.12981
ENSG00000147535	PLPP5	1.04e-12	0.76838	22.9958	24.1903	38.5062	39.9013
ENSG00000147573	TRIM55	5.85e-102	2.09844	21.627	19.3875	84.9079	86.4357
ENSG00000147592	LACTB2	4.05e-10	-0.712689	77.3329	86.2784	49.1385	48.2892
ENSG00000147614	ATP6V0D2	4.16e-14	4.96878	0.081571	0.178106	3.58014	4.25889
ENSG00000147642	SYBU	0.00325807	-1.20551	2.47928	1.75066	0.661214	1.12935
ENSG00000147650	LRP12	2.8e-45	0.886117	45.2803	46.3006	82.7	82.4234
ENSG00000147676	MAL2	1.31e-116	-2.14562	83.0786	84.3021	19.0651	17.8291
ENSG00000147872	PLIN2	1.14e-18	0.606155	840.554	719.547	1222.63	1093.4
ENSG00000147894	C9orf72	5.34e-13	0.760511	14.4495	13.349	22.8477	23.0872
ENSG00000148175	STOM	2.36e-38	0.875756	134.241	127.976	246.921	222.54
ENSG00000148219	ASTN2	3.18e-40	-2.32221	8.91004	8.71669	1.86329	1.56962
ENSG00000148248	SURF4	6e-31	0.636467	477.294	477.172	754.686	693.279
ENSG00000148335	NTMT1	9.86e-06	0.619925	22.6702	26.6513	39.5331	34.4479
ENSG00000148396	SEC16A	3.23e-29	0.634425	81.8069	77.5957	121.362	119.979
ENSG00000148426	PROSER2	5.59e-17	0.766202	43.9089	39.288	71.2403	66.7792
ENSG00000148516	ZEB1	1e-18	0.904864	15.4149	14.1451	25.4034	28.5627
ENSG00000148600	CDHR1	5.24e-06	-1.09146	4.02335	4.2569	1.75093	2.04355
ENSG00000148702	HABP2	1.25e-05	-2.72779	2.04804	1.65889	0.338916	0.202903
ENSG00000148719	DNAJB12	9.67e-38	-0.96499	79.8535	79.5136	41.576	38.0674
ENSG00000148834	GSTO1	1.07e-20	0.899122	135.912	115.399	247.363	209.845
ENSG00000149218	ENDOD1	1.91e-22	1.2009	11.9798	10.9207	25.805	25.5489
ENSG00000149256	TENM4	3.65e-18	0.927563	6.46277	5.55088	11.4385	10.8492
ENSG00000149260	CAPN5	6.86e-15	1.21722	5.24941	5.84469	12.1839	12.975
ENSG00000149294	NCAM1	5.13e-20	0.597953	35.6863	36.4862	53.1942	53.374
ENSG00000149308	NPAT	0.000564935	0.596461	6.18921	8.19408	10.7741	10.4552
ENSG00000149311	ATM	2.1e-26	0.95535	11.1979	10.7871	19.1285	22.4258
ENSG00000149346	SLX4IP	0.0031653	-0.779644	3.84538	3.74062	2.12863	2.18284
ENSG00000149485	FADS1	3.44e-27	0.667244	72.1317	76.2223	117.143	112.763
ENSG00000149489	ROM1	0.0310292	0.966103	1.7622	2.58843	3.86256	4.42808
ENSG00000149571	KIRREL3	5.41e-08	-2.05223	2.60607	2.18346	0.663272	0.459134
ENSG00000149633	KIAA1755	9.97e-16	2.13649	0.8422	0.843732	3.45637	3.77337
ENSG00000149927	DOC2A	3.11e-06	-1.17889	6.60305	6.81128	2.20028	3.58553
ENSG00000149948	HMGA2	6.69e-32	1.29547	6.80392	7.42235	15.6416	18.4098
ENSG00000150347	ARID5B	1.51e-10	-0.682076	19.6473	18.3112	11.2509	11.8272
ENSG00000150433	TMEM218	0.000310298	0.599211	7.56066	8.54379	11.7316	12.0704
ENSG00000150687	PRSS23	3.91e-136	1.67523	21.5706	22.3366	70.7132	66.1122
ENSG00000150764	DIXDC1	1.04e-10	0.772343	9.58745	8.51209	15.6169	14.5383
ENSG00000150782	IL18	3.23e-09	1.63509	3.03801	3.14917	9.288	9.45608
ENSG00000150938	CRIM1	5.22e-44	-0.760214	221.027	223.666	130.454	125.717
ENSG00000150961	SEC24D	2.51e-36	0.786311	48.8582	46.2402	79.6407	80.3195
ENSG00000150977	RILPL2	0.000140483	0.601672	7.09446	7.38992	11.0074	10.4346
ENSG00000151012	SLC7A11	9.14e-22	-0.717288	65.7088	69.0938	38.5782	41.4151
ENSG00000151014	NOCT	1.77e-06	-0.601473	43.4703	41.0304	27.3175	27.0077
ENSG00000151090	THRB	1.28e-35	-0.994749	31.5881	31.6131	15.9716	14.9677
ENSG00000151136	BTBD11	0.000130761	0.641042	4.96845	5.0273	8.07295	7.13338
ENSG00000151229	SLC2A13	3.39e-06	0.614937	8.15108	7.71457	10.9583	12.7374
ENSG00000151458	ANKRD50	1.56e-07	0.617356	14.0744	15.3356	20.276	23.729
ENSG00000151474	FRMD4A	2.2e-30	-0.849367	31.9083	32.6364	17.1871	17.7651
ENSG00000151491	EPS8	9.79e-16	0.71424	19.1518	17.5157	29.4281	29.2468
ENSG00000151623	NR3C2	1.17e-05	-1.54306	2.23836	2.52293	0.837929	0.755575
ENSG00000151689	INPP1	0.000304392	-0.703357	16.4752	17.8888	11.9839	8.60484
ENSG00000151690	MFSD6	3.53e-13	-0.740029	34.754	38.8246	21.487	21.5076
ENSG00000151718	WWC2	8.93e-17	-0.640777	40.7371	38.8196	24.3886	25.3809
ENSG00000151743	AMN1	8.82e-10	1.40565	4.86722	3.9783	12.0922	10.7743
ENSG00000151892	GFRA1	2e-194	-1.61015	193.249	188.125	62.6489	59.2176
ENSG00000151914	DST	0.0138284	0.641056	13.9952	15.053	19.0529	25.0847
ENSG00000152076	CCDC74B	7.51e-10	1.44773	3.04651	3.89	10.4952	7.97035
ENSG00000152128	TMEM163	7.19e-05	-1.50492	2.22054	2.39857	0.994483	0.589365
ENSG00000152229	PSTPIP2	2.48e-05	0.742744	7.72232	8.19765	13.454	12.5338
ENSG00000152402	GUCY1A2	1.25e-14	1.21987	2.15218	2.13016	4.49339	5.23467
ENSG00000152404	CWF19L2	9.99e-06	0.785879	8.66143	9.72398	16.1852	14.7403
ENSG00000152465	NMT2	2.07e-15	0.606017	40.5876	41.5993	60.4569	61.5742
ENSG00000152503	TRIM36	0.0317213	-0.617276	3.98848	4.22584	3.05235	2.16877
ENSG00000152642	GPD1L	1.22e-07	-0.827398	16.8321	18.1345	10.5789	8.64198
ENSG00000152661	GJA1	3.38e-57	2.43849	5.46274	6.58076	31.2851	32.3493
ENSG00000152749	GPR180	7.01e-11	0.618169	21.8475	21.6019	30.5658	34.4705
ENSG00000152763	WDR78	0.000573562	-0.731288	6.02572	6.44765	3.34929	3.98579
ENSG00000152778	IFIT5	2.35e-08	-0.60692	40.813	37.7118	24.5979	25.6948
ENSG00000153094	BCL2L11	8.53e-29	-1.2181	23.3838	23.3783	9.98112	9.62722
ENSG00000153132	CLGN	3.23e-08	-1.77992	8.1016	6.52531	1.8407	2.31999
ENSG00000153157	SYCP2L	0.00844002	1.39454	0.847416	0.616764	1.69059	2.06556
ENSG00000153208	MERTK	0.0033326	0.794541	3.07729	2.90144	5.2472	4.86872
ENSG00000153237	CCDC148	0.000433768	-1.28483	3.68337	3.65357	1.49365	1.44368
ENSG00000153246	PLA2R1	3.68e-17	-1.29118	5.38065	4.9141	1.98433	2.12025
ENSG00000153391	INO80C	3.9e-10	1.19512	4.21314	4.35932	10.2153	8.93212
ENSG00000153395	LPCAT1	3.97e-69	-0.913759	349.784	333.09	180.407	173.154
ENSG00000153404	PLEKHG4B	5.26e-27	2.01383	1.07556	1.15453	4.61339	4.17061
ENSG00000153531	ADPRHL1	0.000252089	1.00073	1.21475	1.00662	2.24615	2.09014
ENSG00000153551	CMTM7	8.46e-09	0.668317	21.9383	21.0212	33.238	33.3591
ENSG00000153714	LURAP1L	1.12e-09	0.783594	20.1024	19.5522	34.7321	31.8584
ENSG00000153823	PID1	0.00066276	-1.50894	2.97041	3.11316	1.1581	0.924442
ENSG00000153898	MCOLN2	0.0148522	-0.60861	8.47703	9.00105	5.10327	6.08669
ENSG00000153982	GDPD1	0.0263537	0.637428	3.53426	3.72462	5.22261	5.79325
ENSG00000154027	AK5	2.24e-60	1.69289	12.5409	10.4129	37.1153	35.2768
ENSG00000154102	C16orf74	0.000382068	-0.805872	21.7351	15.7658	10.8116	10.0937
ENSG00000154127	UBASH3B	3.8e-55	1.20345	21.8309	20.5621	46.8006	48.4141
ENSG00000154153	RETREG1	2.38e-14	-1.37481	14.9099	15.5707	5.01239	6.46745
ENSG00000154165	GPR15	1.23e-08	0.961445	12.1506	13.9752	23.659	25.9677
ENSG00000154217	PITPNC1	0.000716664	0.741935	2.89332	2.60064	4.70281	4.25986
ENSG00000154237	LRRK1	1.24e-08	-0.601482	9.47886	8.94626	6.13105	5.71286
ENSG00000154265	ABCA5	2.89e-06	-0.905795	4.02796	3.55509	1.82843	2.12088
ENSG00000154310	TNIK	6.41e-61	1.16987	20.7181	20.7203	45.0042	45.9371
ENSG00000154319	FAM167A	3.5e-08	-1.14187	7.94804	8.83265	3.61437	3.80903
ENSG00000154380	ENAH	2.28e-23	-0.692486	56.0757	60.4361	34.7647	35.5877
ENSG00000154655	L3MBTL4	3.92e-13	-1.32648	7.28185	6.50237	2.80812	2.55003
ENSG00000155090	KLF10	1.88e-19	-0.611213	140.443	139.051	89.4375	89.0553
ENSG00000155099	PIP4P2	8.26e-11	0.719774	30.7717	32.5293	50.8559	50.8488
ENSG00000155115	GTF3C6	0.00218351	-0.599729	60.0632	55.3387	42.0775	32.1663
ENSG00000155254	MARVELD1	3.97e-17	0.653633	66.9444	66.3279	105.168	99.3654
ENSG00000155265	GOLGA7B	0.036828	-1.19634	1.34127	0.738515	0.418824	0.465664
ENSG00000155367	PPM1J	0.0130115	0.939251	3.22651	2.09526	4.82765	5.12552
ENSG00000155465	SLC7A7	1.13e-42	-1.65976	30.8946	28.4727	9.84394	8.46925
ENSG00000155636	RBM45	0.0274732	-0.663248	3.96022	4.34172	2.6002	2.51466
ENSG00000155792	DEPTOR	3.49e-05	1.94887	0.79118	1.26241	3.95467	3.76945
ENSG00000156103	MMP16	3.53e-41	2.50421	1.00354	1.31903	6.1134	6.72517
ENSG00000156253	RWDD2B	3.85e-07	-0.649184	34.7738	34.1129	23.1133	19.7263
ENSG00000156265	MAP3K7CL	1.74e-19	1.44932	6.09116	6.89096	17.9839	16.5973
ENSG00000156273	BACH1	1.67e-13	0.590019	48.6249	42.1333	65.6021	67.5859
ENSG00000156313	RPGR	0.003116	0.588446	3.62492	4.54216	5.91238	6.07074
ENSG00000156345	CDK20	5.28e-06	0.718157	9.05898	9.60039	16.7678	13.1895
ENSG00000156515	HK1	6.42e-35	0.823207	69.8456	69.5571	126.351	114.333
ENSG00000156711	MAPK13	4.72e-08	1.43658	1.32967	1.65016	4.00333	3.86267
ENSG00000157020	SEC13	1.83e-33	0.853582	73.7287	66.5085	128.515	118.664
ENSG00000157111	TMEM171	0.00469164	1.93246	0.76742	1.53599	5.03042	3.53538
ENSG00000157193	LRP8	1.49e-53	1.30719	6.54376	6.72689	15.8846	16.1486
ENSG00000157214	STEAP2	3.36e-07	-0.743148	9.13072	9.63797	5.37693	5.56532
ENSG00000157216	SSBP3	5.96e-10	0.641727	20.9675	21.7053	32.1015	32.8477
ENSG00000157240	FZD1	2.05e-16	-0.882476	30.0556	26.9513	14.3359	15.8238
ENSG00000157470	FAM81A	9.96e-09	1.06631	4.27607	4.24533	8.56345	8.84333
ENSG00000157557	ETS2	6.77e-29	-0.735054	122.15	122.939	72.2757	71.3797
ENSG00000157600	TMEM164	2.35e-11	0.711549	17.5957	18.1624	30.6596	26.4794
ENSG00000157873	TNFRSF14	0.0446844	-0.942155	1.65818	1.26298	0.758324	0.72376
ENSG00000158023	WDR66	0.00016948	0.890244	1.04438	1.14585	1.95471	2.00538
ENSG00000158089	GALNT14	1.03e-37	-1.03408	93.0236	98.6231	47.5007	43.82
ENSG00000158106	RHPN1	7.92e-08	0.863124	11.5974	9.21948	19.4067	17.5254
ENSG00000158158	CNNM4	2.87e-08	-0.663923	29.4432	29.6739	19.8946	16.5026
ENSG00000158201	ABHD3	1.01e-06	0.79848	9.32659	10.4236	15.6963	17.8129
ENSG00000158234	FAIM	0.00450546	-0.595058	9.73724	11.4234	7.21751	6.45133
ENSG00000158296	SLC13A3	1.7e-21	1.5273	4.0927	4.39604	12.2022	11.664
ENSG00000158373	H2BC5	0.00112669	0.920541	14.8682	14.6289	31.0745	23.3956
ENSG00000158406	H4C8	0.00251028	1.02845	4.06535	3.38921	6.88853	7.94539
ENSG00000158427	TMSB15B	0.00254136	1.58243	0.607906	0.805881	1.18802	2.93388
ENSG00000158457	TSPAN33	1.73e-11	-0.772975	64.6763	56.6651	38.2982	30.9499
ENSG00000158528	PPP1R9A	3.55e-18	-0.983721	13.0186	13.5266	6.85069	6.24345
ENSG00000158555	GDPD5	0.00442602	0.650936	2.12258	2.66971	3.65719	3.68496
ENSG00000158560	DYNC1I1	0.00896324	1.07227	1.46999	1.05078	2.39398	2.77688
ENSG00000158747	NBL1	2.03e-16	0.796288	61.1139	59.1517	112.572	91.2839
ENSG00000158882	TOMM40L	0.000221532	-1.24004	5.63537	5.27717	2.65833	1.84016
ENSG00000159208	CIART	0.00871216	-1.29765	2.55335	3.52274	1.31946	1.09155
ENSG00000159314	ARHGAP27	4.22e-05	-0.701402	5.81184	5.91803	3.30399	3.7363
ENSG00000159399	HK2	1.27e-17	-0.934819	31.7705	27.5177	15.0601	15.1838
ENSG00000159423	ALDH4A1	1.54e-11	-0.781565	38.6492	35.8748	22.1115	20.1665
ENSG00000159479	MED8	5.52e-10	0.653	59.393	57.4499	98.7054	80.5966
ENSG00000159842	ABR	1.83e-22	0.716304	23.5393	24.659	39.669	37.5994
ENSG00000159884	CCDC107	0.0217125	0.80326	8.2186	5.56293	13.0231	10.433
ENSG00000160145	KALRN	5.88e-10	-0.628868	10.2626	9.05863	5.82452	6.3592
ENSG00000160200	CBS	0.0457213	0.720944	9.42406	11.3945	13.8489	19.5971
ENSG00000160211	G6PD	3.84e-13	0.595695	60.3448	58.4086	91.2769	83.8001
ENSG00000160223	ICOSLG	5.48e-06	-1.64407	1.82284	1.61632	0.453654	0.622038
ENSG00000160285	LSS	6.9e-14	0.640022	26.3078	26.9244	42.2478	38.6913
ENSG00000160318	CLDND2	0.00140885	1.35013	3.5959	4.15222	8.57307	10.6898
ENSG00000160563	MED27	2.56e-11	0.868393	16.0004	16.4724	31.0641	26.777
ENSG00000160570	DEDD2	1.92e-09	0.725735	30.5357	27.8302	49.4881	44.6669
ENSG00000160691	SHC1	2.3e-39	0.774894	141.837	139.752	242.54	227.55
ENSG00000160746	ANO10	2.32e-16	0.630762	46.1487	43.3141	68.4386	66.6778
ENSG00000160781	PAQR6	0.0130401	0.899507	3.44268	2.93091	5.13083	6.46681
ENSG00000160888	IER2	3e-05	0.646019	17.8884	16.5247	28.8798	23.6555
ENSG00000161395	PGAP3	0.00118233	-0.590346	14.7775	15.94	10.765	9.13577
ENSG00000161513	FDXR	2.08e-09	0.633849	38.0041	36.8342	61.5114	51.7993
ENSG00000161551	ZNF577	0.000428342	1.15988	1.30926	1.35963	2.23883	3.57426
ENSG00000161681	SHANK1	8.65e-17	2.26742	0.834575	0.807328	4.20909	3.50408
ENSG00000161714	PLCD3	4.61e-22	-0.875177	37.0911	34.4019	19.1938	18.8221
ENSG00000161791	FMNL3	1.14e-10	0.65936	8.3366	8.21002	13.2569	12.2375
ENSG00000162148	PPP1R32	0.00051232	1.42827	2.19834	1.74544	4.38567	5.96732
ENSG00000162194	LBHD1	0.0422643	0.758839	2.90084	2.36221	3.72032	4.96575
ENSG00000162241	SLC25A45	2.2e-06	1.75934	0.508845	0.677734	2.1666	1.75031
ENSG00000162337	LRP5	2.12e-16	0.65414	38.1595	36.1258	59.448	54.5936
ENSG00000162407	PLPP3	2.94e-24	1.21008	10.6293	10.3958	24.0878	23.3622
ENSG00000162426	SLC45A1	0.00759097	-0.752826	8.94061	7.73603	4.33092	5.32737
ENSG00000162512	SDC3	7.25e-10	-0.762291	15.8408	16.1203	9.08406	9.30156
ENSG00000162520	SYNC	0.0109286	-0.648186	8.01114	7.55014	5.43553	4.24359
ENSG00000162645	GBP2	0.00110933	-0.615778	6.48548	6.88704	4.15407	4.3621
ENSG00000162654	GBP4	8.6e-07	-1.41007	3.85314	5.25821	1.89207	1.45258
ENSG00000162745	OLFML2B	3.77e-18	1.16476	13.5066	15.2822	31.6423	31.3211
ENSG00000162772	ATF3	4.64e-31	-0.990401	68.4829	66.5774	33.5988	32.7147
ENSG00000162825	NBPF20	2.78e-07	0.93324	1.51084	1.36915	2.63749	2.7272
ENSG00000162869	PPP1R21	2.02e-06	-0.686523	22.0544	19.9298	12.4285	13.0187
ENSG00000162878	PKDCC	3.93e-09	-1.8529	5.27074	4.92899	1.41482	1.33851
ENSG00000162897	FCAMR	3.71e-27	-1.65427	29.0997	24.0054	8.0875	8.36633
ENSG00000162910	MRPL55	6.81e-11	0.783403	36.4518	36.2323	61.4626	60.5754
ENSG00000162929	KIAA1841	2.44e-05	-0.597203	10.8627	10.3521	6.68771	6.99387
ENSG00000163040	CCDC74A	6.15e-35	1.49869	16.705	17.6416	50.467	44.23
ENSG00000163071	SPATA18	0.0012734	-1.25563	2.47451	2.52607	0.97542	1.06923
ENSG00000163075	CFAP221	3.14e-11	-1.65625	3.99905	4.63704	1.06893	1.61047
ENSG00000163082	SGPP2	1e-11	-1.40469	11.0212	9.10727	3.34677	4.07299
ENSG00000163083	INHBB	2.2e-127	-6.60567	41.6404	41.8667	0.383739	0.459474
ENSG00000163131	CTSS	3.53e-14	-1.09614	20.7556	19.6796	9.40185	9.04615
ENSG00000163141	BNIPL	0.0213236	1.23407	0.755533	0.847747	2.0456	1.63288
ENSG00000163171	CDC42EP3	3.16e-35	-0.702289	168.127	174.536	103.75	101.747
ENSG00000163297	ANTXR2	7.37e-11	0.713413	8.85645	9.0498	14.3592	14.2827
ENSG00000163359	COL6A3	8.2e-42	1.5818	2.60374	2.64977	8.03042	7.31135
ENSG00000163362	INAVA	2.32e-06	-0.924483	10.2824	10.9805	4.74764	6.19029
ENSG00000163412	EIF4E3	0.00549913	-0.618296	3.46888	4.01316	2.16908	2.5896
ENSG00000163435	ELF3	4.54e-30	-1.03581	35.2864	37.005	17.672	16.7297
ENSG00000163453	IGFBP7	2.68e-18	-0.629237	411.42	360.981	250.586	236.353
ENSG00000163545	NUAK2	1.35e-32	-1.10574	69.4727	68.7419	32.5717	30.0706
ENSG00000163576	EFHB	2.99e-13	-1.60675	9.23636	9.47562	2.87315	3.12567
ENSG00000163590	PPM1L	0.0286786	-0.789744	1.07297	1.53614	0.730614	0.74326
ENSG00000163611	SPICE1	0.0183326	0.72246	1.5402	1.45069	2.23782	2.57642
ENSG00000163661	PTX3	8.28e-129	2.0855	62.6278	71.5687	274.59	281.001
ENSG00000163710	PCOLCE2	2.76e-47	2.98848	2.35316	1.95146	16.9855	16.3768
ENSG00000163734	CXCL3	7.15e-05	-0.794286	18.9852	20.5693	10.7189	11.5435
ENSG00000163739	CXCL1	7.95e-39	-1.42806	227.435	281.744	90.3279	94.4556
ENSG00000163755	HPS3	2.09e-26	0.602248	126.612	124.224	185.626	185.804
ENSG00000163814	CDCP1	3.68e-35	0.699653	171.683	171.795	283.348	261.03
ENSG00000163840	DTX3L	6.72e-17	-0.617525	74.4375	73.6699	46.4857	47.6865
ENSG00000163935	SFMBT1	4.37e-05	-0.769537	11.834	8.95611	5.96738	5.92065
ENSG00000163975	MELTF	1.23e-42	1.05884	24.2562	23.0085	50.0031	46.0567
ENSG00000164039	BDH2	0.00486058	-0.765834	5.88851	4.70429	3.44822	2.62169
ENSG00000164105	SAP30	6.46e-09	-0.792292	76.5197	69.7377	43.3376	39.0119
ENSG00000164116	GUCY1A1	1.95e-06	-1.55021	2.99462	3.2693	1.07868	1.00771
ENSG00000164125	GASK1B	8.63e-14	1.13868	5.05202	4.26393	10.1221	9.88697
ENSG00000164171	ITGA2	6.14e-63	1.85842	9.10153	11.2074	35.2128	36.6279
ENSG00000164176	EDIL3	2.85e-22	0.588824	112.204	111.319	161.97	165.937
ENSG00000164181	ELOVL7	6.88e-16	-1.00868	24.9442	25.7063	12.3796	12.1811
ENSG00000164185	ZNF474	2.1e-07	2.69915	0.729166	0.62846	4.36404	4.24313
ENSG00000164211	STARD4	1.55e-17	0.613644	55.9324	54.8598	81.3828	83.9684
ENSG00000164220	F2RL2	2.43e-09	1.94346	1.92343	1.33162	6.67838	5.54708
ENSG00000164221	CCDC112	4.14e-05	-0.632981	21.9333	23.1691	14.3685	14.0078
ENSG00000164236	ANKRD33B	2.25e-55	-0.942947	94.2592	95.3972	48.3262	47.9226
ENSG00000164237	CMBL	1.26e-40	0.954645	61.9933	58.1516	118.608	108.558
ENSG00000164241	C5orf63	2.63e-05	-1.63241	1.89009	2.39118	0.532336	0.819513
ENSG00000164251	F2RL1	2.2e-07	-1.3417	9.65823	11.4377	4.59542	3.51929
ENSG00000164291	ARSK	2e-07	0.981138	5.65584	5.58945	10.6038	11.0504
ENSG00000164294	GPX8	2.09e-12	0.659218	35.8888	38.4688	57.4327	57.1345
ENSG00000164306	PRIMPOL	1.89e-07	-0.836807	25.0797	22.4673	13.1109	12.8522
ENSG00000164342	TLR3	3.38e-57	-2.12964	19.138	17.4934	4.06531	4.101
ENSG00000164403	SHROOM1	3.39e-09	-1.88186	5.95026	4.81774	1.74736	1.0924
ENSG00000164418	GRIK2	4.71e-27	4.95892	0.12647	0.0690353	2.88351	3.09655
ENSG00000164543	STK17A	1.02e-31	-0.82631	102.446	106.023	56.5619	58.1488
ENSG00000164649	CDCA7L	1.97e-16	0.622078	63.3933	64.2551	97.1336	94.5313
ENSG00000164651	SP8	5.57e-10	-1.91922	5.46118	5.98558	1.41549	1.54078
ENSG00000164674	SYTL3	1.08e-29	-0.877708	139.315	128.256	71.7702	70.2514
ENSG00000164683	HEY1	0.00610517	0.592969	4.3561	4.5489	6.83855	6.26421
ENSG00000164687	FABP5	6.61e-20	1.54109	15.2826	12.6966	43.2201	36.2337
ENSG00000164744	SUN3	5.45e-18	4.79122	0.369236	0.25194	8.4054	8.4578
ENSG00000164746	C7orf57	5.66e-27	2.71764	2.31913	2.76202	16.1632	16.4035
ENSG00000164749	HNF4G	9.2e-24	-1.39684	20.0641	20.067	7.76521	7.09702
ENSG00000164815	ORC5	7.21e-06	-0.634383	31.0829	26.8097	19.8584	16.5037
ENSG00000164825	DEFB1	0.000118728	-7.31481	6.39517	5.58542	0	0
ENSG00000164877	MICALL2	0.000283045	0.767418	2.58572	2.71394	4.16558	4.63476
ENSG00000164889	SLC4A2	1.48e-52	-0.956383	131.969	127.576	68.2939	62.1943
ENSG00000164902	PHAX	4.68e-13	-0.703245	51.976	51.8581	31.4864	30.7282
ENSG00000164932	CTHRC1	0.000861073	0.701624	13.8806	12.9033	21.8557	20.6352
ENSG00000164938	TP53INP1	2.41e-12	0.789734	21.2209	25.3171	38.0438	40.4619
ENSG00000164949	GEM	5.19e-55	1.45602	35.4415	37.5389	100.173	95.1577
ENSG00000164951	PDP1	3.98e-51	0.996722	67.8431	63.7722	126.183	129.941
ENSG00000165023	DIRAS2	3.89e-08	-3.41495	9.96771	9.95881	1.30758	0.515744
ENSG00000165025	SYK	2.15e-16	-0.8443	32.7737	32.0612	17.6052	17.6241
ENSG00000165072	MAMDC2	1.46e-39	1.2427	26.8173	27.2589	62.3493	62.4783
ENSG00000165078	CPA6	0.00403355	1.60984	0.636859	0.967339	2.39112	2.38114
ENSG00000165092	ALDH1A1	6.62e-75	-0.960622	648.214	627.161	324.702	314.556
ENSG00000165175	MID1IP1	3.15e-10	0.680956	27.0613	24.6158	41.5138	39.2993
ENSG00000165233	CARD19	3.23e-14	0.752549	45.3648	39.7567	72.5395	67.3393
ENSG00000165312	OTUD1	1.66e-16	-0.829667	76.0421	67.5444	41.0834	37.696
ENSG00000165424	ZCCHC24	2.09e-18	0.832769	23.643	24.7917	42.3655	41.7942
ENSG00000165671	NSD1	1.24e-19	-0.627546	36.7888	38.0678	23.6106	23.6644
ENSG00000165688	PMPCA	1.81e-12	0.588862	40.3193	36.1726	58.7548	53.4662
ENSG00000165716	DIPK1B	0.00316571	-1.90398	2.28466	1.41425	0.644413	0.313461
ENSG00000165757	JCAD	9.71e-47	-0.803191	177.889	179.321	98.7528	100.942
ENSG00000165832	TRUB1	1.15e-13	-0.632969	75.6528	72.0195	46.9074	45.9782
ENSG00000165868	HSPA12A	4.19e-15	-0.639178	15.1792	14.5336	9.20998	9.3997
ENSG00000165887	ANKRD2	0.00271599	-1.34839	5.95002	8.48061	2.82625	2.70724
ENSG00000165891	E2F7	1.55e-34	0.734763	89.3555	85.0525	141.846	141.235
ENSG00000165949	IFI27	5.45e-05	-0.640812	22.2451	20.2029	14.9815	11.5642
ENSG00000165959	CLMN	5.74e-17	0.767874	8.31315	8.33651	13.976	13.6804
ENSG00000166002	SMCO4	3.03e-07	0.937834	25.6587	26.3552	52.9605	44.2485
ENSG00000166025	AMOTL1	4.34e-36	1.02568	15.7568	15.6359	32.048	30.3035
ENSG00000166033	HTRA1	3.84e-38	1.11024	62.4239	60.4699	134.874	123.957
ENSG00000166106	ADAMTS15	1.63e-07	-2.04917	2.28278	3.38443	0.59035	0.750141
ENSG00000166145	SPINT1	8.2e-20	-2.14699	10.8557	11.3833	2.7401	2.14875
ENSG00000166147	FBN1	5.21e-91	1.7792	5.96542	5.53245	19.2204	19.276
ENSG00000166188	ZNF319	1.29e-06	-0.678284	20.6863	20.8277	12.2176	13.0971
ENSG00000166250	CLMP	2.24e-72	1.30401	38.2072	38.0877	92.6896	91.078
ENSG00000166275	BORCS7	0.00310392	-0.781287	9.66336	10.7784	5.24377	6.37058
ENSG00000166347	CYB5A	2.19e-29	-1.68667	10.416	9.70527	3.31014	2.78059
ENSG00000166348	USP54	5.12e-20	0.818097	15.217	15.5561	26.1289	26.7967
ENSG00000166377	ATP9B	2.76e-08	-0.76619	6.22002	6.20033	3.78491	3.33729
ENSG00000166387	PPFIBP2	5.22e-28	3.66664	0.19577	0.26716	3.13843	2.58039
ENSG00000166396	SERPINB7	7.67e-13	1.93926	2.9102	2.54833	10.3416	10.0862
ENSG00000166415	WDR72	1.31e-25	-3.26838	3.3382	3.02343	0.310927	0.334108
ENSG00000166432	ZMAT1	4.6e-12	-1.14015	9.49296	9.79821	3.91361	4.6319
ENSG00000166444	DENND2B	7.54e-07	0.669345	4.09171	4.27121	6.39296	6.58166
ENSG00000166446	CDYL2	4.63e-30	-2.83199	4.38422	4.84571	0.704779	0.556402
ENSG00000166450	PRTG	6.75e-06	0.63794	3.956	3.63286	5.63416	5.88469
ENSG00000166523	CLEC4E	1.37e-30	-1.76655	35.4724	34.1484	9.85901	10.1085
ENSG00000166557	TMED3	4.97e-32	0.740514	24.7317	25.0627	41.7419	39.4327
ENSG00000166579	NDEL1	1.53e-19	0.728942	25.9364	26.6369	42.0313	42.9711
ENSG00000166589	CDH16	1.46e-09	-1.16952	16.3488	13.3012	6.89385	5.9514
ENSG00000166689	PLEKHA7	1.77e-40	1.36683	7.58035	6.79702	18.6093	17.5632
ENSG00000166794	PPIB	9.89e-13	0.613286	161.549	167.757	264.864	226.846
ENSG00000166796	LDHC	0.00119088	-2.33375	2.90829	1.96352	0.621644	0.313403
ENSG00000166816	LDHD	4.55e-07	2.36274	0.948838	0.813899	4.89649	3.95484
ENSG00000166825	ANPEP	6.07e-262	3.51806	5.8825	6.36827	68.7134	68.0942
ENSG00000166912	MTMR10	8.16e-14	-0.709601	26.0767	27.3627	15.5519	16.3342
ENSG00000167011	NAT16	0.00445551	1.14645	1.29632	1.72972	2.86763	3.66531
ENSG00000167074	TEF	4.58e-12	-0.754964	33.5093	31.6088	19.6526	17.9792
ENSG00000167081	PBX3	3.66e-47	0.904217	87.1935	83.268	155.107	156.049
ENSG00000167103	PIP5KL1	0.00538463	1.13721	1.3936	2.15098	4.08815	3.51751
ENSG00000167105	TMEM92	3.79e-06	1.81439	1.25314	1.22557	4.04017	4.46338
ENSG00000167106	FAM102A	8.14e-51	1.14799	31.6937	29.104	67.7554	63.6721
ENSG00000167110	GOLGA2	2.2e-59	0.947107	85.1992	86.5575	164.925	158.173
ENSG00000167123	CERCAM	1.01e-31	0.84732	41.5992	40.5897	71.8676	72.3692
ENSG00000167165	UGT1A6	9.31e-51	-1.69437	33.6441	34.0896	10.8832	9.52337
ENSG00000167264	DUS2	1.01e-07	0.763681	14.0349	14.2562	25.8168	21.0523
ENSG00000167283	ATP5MG	0.00475518	0.60053	9.07039	8.53036	12.3569	13.6769
ENSG00000167306	MYO5B	0.0118521	0.70529	1.25591	1.39589	2.05704	2.16096
ENSG00000167508	MVD	1.36e-16	0.712727	48.3332	43.5158	77.5491	69.2938
ENSG00000167524	RSKR	0.00870472	0.768474	1.9246	2.20119	2.93844	3.91713
ENSG00000167525	PROCA1	0.000584374	0.784429	3.74347	4.46621	7.27912	6.5166
ENSG00000167632	TRAPPC9	3.64e-05	0.603167	7.81595	6.13752	10.5478	10.1206
ENSG00000167645	YIF1B	2.86e-30	0.913052	41.4339	38.1019	74.0353	72.0475
ENSG00000167680	SEMA6B	2.02e-12	0.685454	35.7193	30.9971	53.11	51.5301
ENSG00000167772	ANGPTL4	4.82e-08	1.55491	68.6996	47.8498	182.041	151.705
ENSG00000167779	IGFBP6	3.23e-07	0.810167	32.6648	32.8081	61.5438	50.4644
ENSG00000167861	HID1	0.00191529	-1.13129	2.38645	2.23919	0.926455	1.13571
ENSG00000167889	MGAT5B	9.78e-07	1.28554	2.20316	1.7356	4.17409	5.19013
ENSG00000167904	TMEM68	2.42e-16	0.662607	23.9054	24.2965	38.3432	36.0986
ENSG00000167964	RAB26	0.00469291	0.767625	5.52637	5.82282	9.99948	8.84818
ENSG00000168003	SLC3A2	1e-24	-0.604562	529.982	506.981	351.693	313.774
ENSG00000168010	ATG16L2	1.82e-13	0.63812	25.4204	24.6788	36.3924	39.6459
ENSG00000168014	C2CD3	1.72e-15	-0.870137	14.8675	13.0585	7.80748	7.08941
ENSG00000168016	TRANK1	4.51e-13	-0.965135	9.28492	9.06128	5.00231	4.16111
ENSG00000168038	ULK4	8.86e-10	-1.05033	10.8216	9.17337	4.65886	4.75724
ENSG00000168056	LTBP3	7.75e-43	1.11095	30.2592	25.6428	61.6305	56.1276
ENSG00000168077	SCARA3	1.64e-13	3.09896	0.535708	0.389898	4.44458	3.31087
ENSG00000168243	GNG4	1.12e-17	1.14236	10.0502	8.85491	21.3308	19.3801
ENSG00000168268	NT5DC2	1.98e-20	0.800283	41.2441	36.2073	66.8954	64.648
ENSG00000168374	ARF4	9.14e-22	0.637204	382.447	332.071	552.606	530.95
ENSG00000168389	MFSD2A	2.42e-06	0.956275	5.187	5.61922	10.3025	10.1505
ENSG00000168398	BDKRB2	1.14e-08	-1.97069	3.03642	4.16917	1.16826	0.621702
ENSG00000168461	RAB31	1.09e-07	-1.44422	5.44512	5.96052	2.4838	1.59909
ENSG00000168528	SERINC2	5.55e-88	-1.76386	159.254	139.706	46.3508	39.4726
ENSG00000168564	CDKN2AIP	5.75e-08	-0.830956	19.2532	17.5631	9.85643	10.3341
ENSG00000168679	SLC16A4	1.18e-06	-0.591999	35.8263	35.7198	23.5676	22.7355
ENSG00000168685	IL7R	1.54e-11	0.921476	8.39233	9.35059	16.2128	16.5714
ENSG00000168701	TMEM208	4.86e-06	0.679955	37.3529	33.014	61.1193	48.8644
ENSG00000168785	TSPAN5	9.95e-10	0.697037	15.6061	13.1167	23.7632	21.6518
ENSG00000168874	ATOH8	9.09e-41	-1.77317	12.7356	12.1295	3.72032	3.37175
ENSG00000168916	ZNF608	3.29e-19	-0.807525	76.9254	84.7253	42.0634	48.0479
ENSG00000168952	STXBP6	6.76e-08	1.55261	0.951308	0.973657	2.779	2.72893
ENSG00000169016	E2F6	4.56e-06	-0.732749	18.7712	16.2012	9.98249	10.5441
ENSG00000169019	COMMD8	0.000426081	-0.632299	36.1502	32.8139	24.1046	19.2723
ENSG00000169047	IRS1	5.63e-65	-1.14587	60.784	61.4842	27.3173	26.5912
ENSG00000169071	ROR2	8.08e-18	-0.903349	32.1526	30.6491	15.6805	17.0773
ENSG00000169122	FAM110B	0.000213409	1.06297	2.76546	1.97744	4.63213	5.0331
ENSG00000169193	CCDC126	0.0337979	-0.804141	3.60596	3.98593	2.37012	1.86886
ENSG00000169213	RAB3B	3.98e-60	1.17526	23.0937	24.5359	51.5766	53.3545
ENSG00000169220	RGS14	3.2e-07	-0.700746	31.0265	28.5254	19.6466	16.0803
ENSG00000169255	B3GALNT1	1.2e-05	-1.34676	2.44442	2.6463	0.918187	1.03658
ENSG00000169258	GPRIN1	9.17e-05	-0.657087	22.0523	16.5928	11.768	12.1191
ENSG00000169288	MRPL1	1.99e-08	-1.02673	46.6969	35.4342	21.0334	18.2475
ENSG00000169330	MINAR1	4.19e-07	0.809214	6.1492	5.66508	9.50854	10.6831
ENSG00000169418	NPR1	8.21e-12	3.33685	0.419715	0.140989	2.95365	2.61113
ENSG00000169435	RASSF6	4.03e-10	-1.54218	4.64204	4.81774	1.72159	1.44419
ENSG00000169499	PLEKHA2	4.64e-23	-0.610772	157.239	146.603	100.038	94.0329
ENSG00000169621	APLF	0.000832778	-0.66007	7.3162	8.34255	4.29814	5.37619
ENSG00000169635	HIC2	0.000226038	0.653204	4.62971	5.0303	7.64345	7.17714
ENSG00000169710	FASN	5.52e-94	1.28117	40.3772	37.7046	93.7412	91.3549
ENSG00000169715	MT1E	3.67e-39	0.758186	1021.21	1074.23	1734.76	1723.41
ENSG00000169760	NLGN1	1.94e-31	-2.2637	5.6402	6.00275	1.1113	1.25805
ENSG00000169851	PCDH7	1.68e-32	3.69148	0.156629	0.320618	2.94618	3.03325
ENSG00000169857	AVEN	4.35e-05	-0.72876	28.3446	30.7544	17.9432	16.8489
ENSG00000169908	TM4SF1	1.77e-64	1.01118	199.929	186.43	394.326	365.353
ENSG00000169991	IFFO2	2.04e-28	-0.768343	93.2262	97.1307	54.6763	54.3685
ENSG00000170006	TMEM154	9.96e-17	-1.66245	4.15144	3.98287	1.25486	1.2521
ENSG00000170231	FABP6	0.0141578	-1.06679	9.33118	9.22454	4.64868	3.98657
ENSG00000170264	FAM161A	6.63e-05	-0.644936	12.0107	12.8634	7.78633	7.73549
ENSG00000170345	FOS	0.0048595	1.66148	0.853091	0.547848	1.65185	2.67141
ENSG00000170364	SETMAR	0.00637638	-0.815559	6.45433	5.28477	3.0658	3.44144
ENSG00000170379	TCAF2	0.0101918	-0.982249	2.19525	1.85193	1.0771	0.919379
ENSG00000170390	DCLK2	0.0010769	-0.785897	7.47624	7.60864	4.8599	3.66934
ENSG00000170412	GPRC5C	9.1e-05	0.843398	3.76673	3.03495	6.71325	5.19224
ENSG00000170425	ADORA2B	5.57e-09	1.1725	10.7171	8.72379	24.2474	18.5105
ENSG00000170439	METTL7B	0.00290137	-1.41248	8.49431	6.09762	2.13899	3.21632
ENSG00000170464	DNAJC18	1.02e-06	-0.744403	11.0843	11.7115	6.55292	6.72533
ENSG00000170482	SLC23A1	1.2e-11	-1.76965	8.71025	9.31847	2.7527	2.40172
ENSG00000170522	ELOVL6	4.79e-45	1.08567	29.0092	30.4143	60.6488	62.3791
ENSG00000170745	KCNS3	3.17e-46	-1.54517	80.5018	74.8007	28.6459	23.2326
ENSG00000170776	AKAP13	1.24e-25	0.769144	15.9722	16.5034	26.3046	27.6827
ENSG00000170871	KIAA0232	1.42e-15	-0.629651	43.5017	42.0496	26.4176	27.5199
ENSG00000170899	GSTA4	1.29e-07	1.44102	4.5658	4.44461	11.1257	12.7372
ENSG00000170921	TANC2	1.85e-19	-0.593333	31.6773	31.4609	20.0238	20.7976
ENSG00000170954	ZNF415	4.93e-06	0.814987	7.86707	7.87296	13.4165	13.5963
ENSG00000170989	S1PR1	8.07e-35	2.29013	2.40293	2.58993	11.6989	12.1119
ENSG00000171017	LRRC8E	0.00358877	0.818972	3.06537	3.79006	6.6785	5.12311
ENSG00000171033	PKIA	4.22e-42	1.51903	14.5345	13.8027	41.094	38.1365
ENSG00000171067	C11orf24	2.3e-14	0.821871	26.8971	26.7484	48.5045	44.009
ENSG00000171130	ATP6V0E2	6.65e-05	-0.684012	8.79797	9.60498	5.3253	5.85506
ENSG00000171150	SOCS5	2.75e-07	-0.633986	17.322	15.194	10.4028	10.0303
ENSG00000171303	KCNK3	1.5e-36	2.15718	4.26482	3.30969	18.6384	14.3475
ENSG00000171346	KRT15	4.29e-50	2.23437	3.50882	3.34819	15.7788	15.6984
ENSG00000171365	CLCN5	6.05e-05	0.631815	4.10966	3.6868	6.0909	5.69298
ENSG00000171388	APLN	1.39e-05	-1.16166	8.40556	7.2817	3.56156	3.27451
ENSG00000171488	LRRC8C	5.32e-05	0.625562	4.17971	4.8162	6.5818	6.9594
ENSG00000171522	PTGER4	0.000867537	0.688729	6.78945	6.96897	10.7806	10.8532
ENSG00000171604	CXXC5	1.77e-37	-0.885795	173.15	168.289	94.8048	85.4603
ENSG00000171631	P2RY6	0.000427305	0.615138	11.9829	9.54813	16.9323	15.2313
ENSG00000171680	PLEKHG5	6.42e-17	0.895477	12.3655	12.7326	22.3951	23.1484
ENSG00000171723	GPHN	0.000410549	0.64392	5.62917	5.47721	8.10119	8.82815
ENSG00000171791	BCL2	9.4e-16	-1.12785	7.47417	7.45504	3.3811	3.28324
ENSG00000171860	C3AR1	0.000212588	1.26207	2.10669	1.84994	4.28766	4.96979
ENSG00000171992	SYNPO	4.1e-238	-1.59801	399.995	388.256	129.263	124.742
ENSG00000172059	KLF11	5.41e-10	-0.635653	48.444	42.2683	29.6066	27.3267
ENSG00000172086	KRCC1	7.91e-45	-1.11544	182.702	173.296	79.5709	80.7076
ENSG00000172139	SLC9C1	0.0139056	1.24756	0.911859	1.16142	1.608	3.18948
ENSG00000172264	MACROD2	1.25e-47	-1.29941	40.5504	43.995	18.1815	15.3463
ENSG00000172269	DPAGT1	2.1e-12	0.696078	22.1348	20.8924	34.5494	33.448
ENSG00000172375	C2CD2L	0.000513998	0.755387	3.01855	2.28218	4.42008	4.30677
ENSG00000172379	ARNT2	2.33e-47	-3.00796	8.01772	7.17398	0.971732	0.867348
ENSG00000172575	RASGRP1	1.13e-24	-1.81783	10.7372	11.3361	2.83244	3.28422
ENSG00000172594	SMPDL3A	1.88e-06	-0.610177	71.0915	58.9988	39.0477	44.0369
ENSG00000172638	EFEMP2	3.73e-14	0.789875	22.4103	19.3561	35.0922	35.331
ENSG00000172748	ZNF596	0.0341726	-0.660768	3.43283	3.73318	1.86569	2.56083
ENSG00000172819	RARG	1.02e-12	0.742272	23.3099	22.2308	39.7664	34.5579
ENSG00000172840	PDP2	9.57e-13	0.66911	19.4035	17.4544	28.1879	28.9694
ENSG00000172845	SP3	1.83e-20	-0.670682	33.7851	33.6664	19.9889	21.3444
ENSG00000172889	EGFL7	3.56e-12	0.794943	55.6834	51.3626	101.563	79.699
ENSG00000172893	DHCR7	6.34e-21	0.741377	105.06	101.588	183.185	154.004
ENSG00000172915	NBEA	1.01e-08	-0.751031	12.2963	11.9562	6.2977	7.7598
ENSG00000172927	MYEOV	8.81e-61	0.876551	280.205	267.453	502.46	478.401
ENSG00000172936	MYD88	0.000823777	-0.61674	17.034	14.8991	9.02969	11.2837
ENSG00000172954	LCLAT1	5.71e-14	-0.87342	20.8862	19.11	10.1381	11.1592
ENSG00000173163	COMMD1	0.000550982	-0.874691	12.3987	10.6171	6.2862	5.95306
ENSG00000173210	ABLIM3	5.44e-27	-0.608439	188.491	186.261	123.821	116
ENSG00000173221	GLRX	1.63e-18	1.36724	4.73555	4.58147	12.1357	11.3119
ENSG00000173334	TRIB1	7.19e-17	0.85775	22.9346	22.6111	40.5853	39.9305
ENSG00000173432	SAA1	1.99e-20	0.723642	661.359	604.513	1099.73	939.978
ENSG00000173465	ZNRD2	0.0023925	0.594859	14.5088	15.3542	21.7	22.3005
ENSG00000173557	FAM166C	0.000493517	-2.84668	1.81971	1.60324	0.327547	0.130731
ENSG00000173611	SCAI	2.09e-09	0.73542	7.01526	6.58089	10.2396	11.8337
ENSG00000173905	GOLIM4	1.48e-17	0.759424	33.0815	34.9355	56.6138	55.7188
ENSG00000174306	ZHX3	3.17e-19	0.727053	21.1251	18.7672	32.1832	32.2111
ENSG00000174327	SLC16A13	0.000142471	1.04266	5.44619	6.76023	13.6505	10.8837
ENSG00000174332	GLIS1	2.13e-05	0.764868	9.65541	10.3729	16.4009	16.7986
ENSG00000174564	IL20RB	0.0052035	-1.36105	3.17402	3.78668	1.37088	1.27295
ENSG00000174599	TRAM1L1	2.43e-07	-1.90502	7.50792	7.20437	1.89199	1.94177
ENSG00000174791	RIN1	4.32e-30	1.64962	7.35914	5.79434	20.1854	20.0751
ENSG00000174804	FZD4	1.84e-08	1.19302	2.36994	2.44556	5.08887	5.65008
ENSG00000174827	PDZK1	4.42e-70	-1.64716	122.649	134.357	39.7962	40.2918
ENSG00000174851	YIF1A	1.19e-26	0.855107	87.8142	85.9324	160.654	145.981
ENSG00000174945	AMZ1	2.13e-20	-0.603545	93.8843	89.5501	60.4224	57.3364
ENSG00000175040	CHST2	0.00144512	0.845257	3.89855	3.0973	6.15496	6.10521
ENSG00000175048	ZDHHC14	0.00231857	-0.821903	2.29794	2.10105	1.142	1.28652
ENSG00000175166	PSMD2	2.2e-49	1.04679	113.559	116.146	249.016	214.262
ENSG00000175198	PCCA	6.11e-11	0.768294	10.3983	9.90314	17.4153	16.3158
ENSG00000175220	ARHGAP1	1.1e-20	0.727955	43.9134	40.3396	71.119	65.009
ENSG00000175294	CATSPER1	1.42e-06	0.789928	13.5798	14.7595	24.692	23.1085
ENSG00000175309	PHYKPL	1.65e-11	-0.742847	20.0062	18.4183	10.7799	11.6176
ENSG00000175352	NRIP3	4.05e-22	1.04162	19.602	19.8124	41.4432	37.7131
ENSG00000175471	MCTP1	6.28e-09	0.61499	9.74034	8.829	13.6368	14.101
ENSG00000175550	DRAP1	1.47e-21	0.632929	219.579	218.687	332.056	330.914
ENSG00000175567	UCP2	2.66e-39	-1.00872	174.173	156.545	83.8671	76.4178
ENSG00000175592	FOSL1	3.21e-94	1.17179	500.396	522.569	1157.1	1092.08
ENSG00000175745	NR2F1	1.74e-16	2.77523	0.871327	0.62742	4.88201	5.14331
ENSG00000175785	PRIMA1	0.000142829	-3.67584	1.39525	0.672013	0.0350863	0.126033
ENSG00000175854	SWI5	6.25e-13	0.714851	44.5489	45.5171	74.5857	69.6334
ENSG00000175874	CREG2	0.0163473	1.16245	0.486953	0.692342	1.11348	1.46076
ENSG00000175920	DOK7	1.11e-07	-1.7236	7.26904	6.70326	2.77728	1.33827
ENSG00000175946	KLHL38	0.00139924	3.34371	0.241997	0.0880647	0.931079	2.35355
ENSG00000176046	NUPR1	1.83e-59	-1.73816	40.4342	41.7664	13.0169	11.0097
ENSG00000176209	SMIM19	0.000282776	-0.670248	13.0868	12.6949	8.59407	7.20315
ENSG00000176383	B3GNT4	2.92e-15	-1.18829	18.6151	19.2106	8.81378	7.37113
ENSG00000176485	PLAAT3	1.02e-10	-1.17748	16.5472	16.9727	7.39195	7.06492
ENSG00000176531	PHLDB3	0.00182738	0.813778	4.35428	3.08606	6.59012	6.16522
ENSG00000176595	KBTBD11	1.33e-40	-0.992332	74.5494	69.3151	34.5548	35.9749
ENSG00000176658	MYO1D	3.78e-41	-2.14219	10.7881	10.1363	2.47916	2.13889
ENSG00000176692	FOXC2	1.56e-07	-1.78845	5.7336	6.19933	1.81476	1.55209
ENSG00000176720	BOK	4.93e-21	-0.999888	85.9052	90.2029	47.0786	38.8423
ENSG00000176749	CDK5R1	0.000169183	-1.05427	6.86411	5.34951	2.87381	2.86058
ENSG00000176771	NCKAP5	1.92e-11	-1.36082	4.52236	4.60864	1.81537	1.65164
ENSG00000176788	BASP1	4.04e-59	0.871063	402.492	387.316	711.922	697.144
ENSG00000176809	LRRC37A3	5.45e-18	-1.46036	8.30677	8.33774	2.92499	2.97747
ENSG00000176845	METRNL	7.33e-23	-1.0916	75.1922	64.8988	33.9598	30.1268
ENSG00000177000	MTHFR	2.58e-19	0.701562	21.9204	20.0196	34.2067	32.3213
ENSG00000177076	ACER2	0.00368123	0.828842	4.32418	4.50051	8.0598	7.2305
ENSG00000177103	DSCAML1	9.49e-49	-2.6036	11.9637	10.1338	1.77767	1.76795
ENSG00000177283	FZD8	7.72e-127	-3.31152	40.5054	36.2515	3.91772	3.61466
ENSG00000177294	FBXO39	0.0252892	-2.0326	1.44798	1.28254	0.560613	0.0839072
ENSG00000177303	CASKIN2	1.31e-10	-0.916772	16.9233	15.6809	9.14542	7.69219
ENSG00000177374	HIC1	2.24e-06	1.63292	1.04509	0.58124	2.57106	2.35177
ENSG00000177380	PPFIA3	3.84e-07	0.949343	4.17728	3.93667	8.04415	7.24007
ENSG00000177409	SAMD9L	8.46e-26	-1.16431	27.6826	29.3796	11.5953	13.2542
ENSG00000177425	PAWR	1.98e-23	-0.734528	65.1442	70.3324	38.6436	40.8052
ENSG00000177556	ATOX1	1.4e-06	0.73638	9.96384	8.42903	15.6422	14.2462
ENSG00000177565	TBL1XR1	6.53e-23	-0.595422	117.718	107.812	72.3417	73.205
ENSG00000177614	PGBD5	1.06e-151	-3.04059	24.0167	22.0332	2.48936	2.98067
ENSG00000177706	FAM20C	3.45e-08	-0.742618	19.5974	18.5976	11.752	10.509
ENSG00000177946	CENPBD1	0.010714	-0.594265	12.1999	15.0302	10.0065	7.59537
ENSG00000177951	BET1L	9.71e-21	0.735171	53.6513	52.5257	88.7218	83.6994
ENSG00000177989	ODF3B	2.98e-08	1.76446	2.32766	2.80667	8.43584	8.57142
ENSG00000178026	LRRC75B	0.00043559	-0.809728	9.53108	10.2778	5.17304	5.8592
ENSG00000178028	DMAP1	5.99e-10	-0.693137	24.5287	25.0329	15.1003	14.8065
ENSG00000178038	ALS2CL	3.01e-17	-0.937901	21.3284	20.2694	9.84593	11.3375
ENSG00000178093	TSSK6	0.0177325	-0.689133	16.5212	13.6987	10.2366	8.02853
ENSG00000178104	PDE4DIP	3.91e-18	0.775602	6.56927	6.19243	11.3423	9.9723
ENSG00000178127	NDUFV2	0.019456	1.33553	1.09102	0.804797	2.19339	2.47535
ENSG00000178202	POGLUT3	1.42e-65	4.12469	0.663735	0.74229	12.1388	11.7503
ENSG00000178222	RNF212	0.0181757	-0.847376	3.6416	2.61555	1.80259	1.58606
ENSG00000178295	GEN1	2.03e-13	-0.787314	13.6341	12.6792	7.49796	7.37312
ENSG00000178531	CTXN1	0.00194133	0.789682	12.537	12.2054	20.5542	21.1706
ENSG00000178573	MAF	2.88e-61	-1.01192	115.723	113.832	56.3952	54.6519
ENSG00000178695	KCTD12	5.84e-16	-2.27778	4.77251	4.45395	1.07497	0.774902
ENSG00000178726	THBD	1.58e-09	2.26464	0.712333	0.972091	3.87419	4.01085
ENSG00000178752	ERFE	8.8e-13	-1.03126	24.2674	24.3261	11.0799	12.1249
ENSG00000178773	CPNE7	0.0279427	0.843788	2.48341	2.25458	3.7996	4.49598
ENSG00000178776	C5orf46	4.06e-09	-7.00528	7.94145	8.02502	0.11223	0
ENSG00000178860	MSC	4.59e-45	1.25697	54.819	55.5518	133.72	123.628
ENSG00000178896	EXOSC4	0.0214648	0.729883	7.72865	7.87086	12.131	13.1082
ENSG00000178947	SMIM10L2A	0.00124581	-1.49954	1.98703	1.60194	0.627287	0.61026
ENSG00000179023	KLHDC7A	3.06e-09	-1.30112	8.74752	7.14122	3.38752	2.89493
ENSG00000179029	TMEM107	0.000329301	0.653829	8.71773	8.60991	14.3699	12.2248
ENSG00000179222	MAGED1	3.71e-84	1.06486	127.361	122.773	262.117	248.371
ENSG00000179532	DNHD1	6.04e-22	0.951917	5.75855	5.18858	10.2649	10.3897
ENSG00000179832	MROH1	2.85e-16	0.592283	27.9272	27.239	40.1262	40.9976
ENSG00000179943	FIZ1	0.00163625	-0.627065	6.76276	7.94903	5.03671	4.25772
ENSG00000179954	SSC5D	1.91e-10	-2.78449	2.0545	2.1475	0.186871	0.413942
ENSG00000180035	ZNF48	0.00496689	-0.644171	8.58181	8.66632	5.42969	5.33723
ENSG00000180263	FGD6	2.59e-16	0.762707	16.7934	16.3353	26.0286	28.7865
ENSG00000180346	TIGD2	0.000526841	-0.618874	16.3756	15.843	10.5167	9.94668
ENSG00000180425	C11orf71	0.00100844	0.942466	4.8987	6.45727	10.3313	10.9587
ENSG00000180537	RNF182	1.73e-19	-3.23952	5.40343	5.28148	0.433639	0.678984
ENSG00000180596	H2BC4	0.000863158	1.65434	3.25893	3.13929	10.326	9.32202
ENSG00000180611	MB21D2	3.1e-15	-0.970642	45.9594	53.7081	25.5943	24.0463
ENSG00000180626	ZNF594	0.000721856	-0.814225	7.13423	6.99824	3.27555	4.57055
ENSG00000180767	CHST13	9.96e-05	-4.85558	2.21012	1.22919	0.0713074	0.0426904
ENSG00000180801	ARSJ	3.49e-09	0.716759	15.5965	17.8072	26.6566	26.9081
ENSG00000180818	HOXC10	2.61e-05	0.964363	8.09174	7.03036	13.4909	15.2906
ENSG00000180914	OXTR	3.46e-14	1.74836	2.49701	2.28137	7.99464	7.66887
ENSG00000180964	TCEAL8	4.35e-11	0.643767	133.805	115.738	189.298	190.909
ENSG00000181027	FKRP	0.00146327	-1.02072	4.00394	3.9999	2.33951	1.50349
ENSG00000181264	TLCD5	3.73e-14	0.996966	13.5368	13.5622	24.7673	27.9825
ENSG00000181284	TMEM102	0.0445533	0.778874	3.25444	3.5938	5.56508	5.89751
ENSG00000181513	ACBD4	4.57e-08	-0.910205	17.2116	17.7965	9.86486	8.30078
ENSG00000181585	TMIE	0.000321772	-2.05457	3.40641	3.11253	0.918062	0.606484
ENSG00000181649	PHLDA2	1.38e-10	0.928208	48.3113	49.138	95.6873	85.2177
ENSG00000181773	GPR3	0.0174478	1.04832	2.09481	2.45032	4.3817	4.78694
ENSG00000181804	SLC9A9	2.98e-07	-1.75424	4.11468	4.16816	1.20087	1.19486
ENSG00000182010	RTKN2	5.98e-11	-0.992671	8.55475	9.17013	4.041	4.6547
ENSG00000182054	IDH2	6.64e-19	0.597162	190.111	188.855	294.679	264.746
ENSG00000182118	FAM89A	0.000157884	1.40195	2.46275	2.57965	5.29257	7.69995
ENSG00000182253	SYNM	2.62e-05	0.635971	6.04637	6.16316	9.10839	9.40068
ENSG00000182272	B4GALNT4	9.06e-13	0.874387	17.4492	15.4376	29.8549	28.9526
ENSG00000182557	SPNS3	2.43e-08	-2.14955	6.08093	7.06933	1.77053	1.11046
ENSG00000182636	NDN	4.89e-05	-0.629295	41.0183	41.1635	28.329	23.4864
ENSG00000182667	NTM	1.9e-61	-2.98311	11.9174	13.2113	1.73916	1.35298
ENSG00000182670	TTC3	1.89e-25	0.622704	62.4901	61.8043	90.9185	95.7235
ENSG00000182749	PAQR7	0.00273745	1.45839	0.921354	0.952926	2.5913	2.43254
ENSG00000182795	C1orf116	2.7e-06	-1.01035	7.94891	6.69494	3.8268	3.25803
ENSG00000182809	CRIP2	3.7e-09	0.875073	11.9765	10.0787	20.0039	19.4524
ENSG00000182827	ACBD3	7.59e-26	0.721395	124.175	111.516	190.609	188.347
ENSG00000182934	SRPRA	2.68e-44	0.965971	74.2159	68.7994	136.152	136.31
ENSG00000183018	SPNS2	7e-114	-2.81202	41.6991	39.7316	5.81328	5.49204
ENSG00000183023	SLC8A1	9.72e-12	-1.15667	2.94641	2.73895	1.32506	1.161
ENSG00000183044	ABAT	0.0193133	0.777469	1.06169	1.09618	1.5692	2.03899
ENSG00000183060	LYSMD4	0.00361899	-0.898094	3.55006	3.06379	1.75159	1.70944
ENSG00000183111	ARHGEF37	3.2e-07	1.38932	2.60984	1.7293	5.327	5.76059
ENSG00000183230	CTNNA3	8.08e-17	-2.82996	2.49341	1.78346	0.251167	0.337414
ENSG00000183337	BCOR	6.88e-14	-0.637695	31.1423	30.7413	18.7952	20.0069
ENSG00000183484	GPR132	5.78e-08	-1.2229	9.24433	8.11544	3.91119	3.33672
ENSG00000183549	ACSM5	1.85e-24	-4.05076	5.32527	5.61554	0.258698	0.392357
ENSG00000183655	KLHL25	0.00343653	0.722837	2.57435	2.38093	3.77736	4.20063
ENSG00000183671	GPR1	1.64e-26	-1.34329	41.9443	42.5583	17.0026	15.4781
ENSG00000183696	UPP1	2.19e-14	0.64935	63.0964	57.813	99.3286	85.6971
ENSG00000183778	B3GALT5	2.21e-21	0.815919	12.0085	12.1227	20.1813	21.2552
ENSG00000183779	ZNF703	0.000133356	0.649096	11.7643	13.8962	20.3849	18.8799
ENSG00000184047	DIABLO	7.6e-09	-1.56442	4.79293	4.55497	1.21857	1.87091
ENSG00000184194	GPR173	0.00137455	0.604672	7.53809	6.36322	9.88333	10.7339
ENSG00000184232	OAF	5.91e-134	1.94109	41.877	42.962	164.899	152.943
ENSG00000184368	MAP7D2	4.09e-14	-0.639765	69.7412	65.3042	41.6726	42.8681
ENSG00000184428	TOP1MT	6.68e-10	0.59913	22.2089	24.1781	34.6793	33.8814
ENSG00000184451	CCR10	6.27e-05	1.5837	1.64824	1.79943	4.3582	5.71831
ENSG00000184470	TXNRD2	4.01e-05	0.648768	5.89726	7.06605	10.4343	9.40018
ENSG00000184500	PROS1	8.91e-16	0.618516	44.1867	44.0832	67.4532	64.7557
ENSG00000184545	DUSP8	0.0003642	-0.590393	13.3609	13.9882	9.63212	8.08475
ENSG00000184678	H2BC21	0.00330325	1.09957	3.06059	2.62532	5.91893	5.96809
ENSG00000184785	SMIM10	2.83e-08	1.08073	16.1173	15.2417	30.0953	34.6002
ENSG00000184922	FMNL1	2.19e-11	-0.614348	37.1106	33.1048	23.1391	21.5892
ENSG00000184949	FAM227A	7.51e-06	1.07875	1.29054	1.49799	2.78389	2.96127
ENSG00000184985	SORCS2	0.00234172	0.850049	2.41704	1.85127	3.65706	3.84767
ENSG00000185010	F8	0.00296263	-0.687812	3.33446	2.98714	1.753	2.07656
ENSG00000185022	MAFF	1.16e-09	0.628065	29.0068	26.4414	45.3502	38.2569
ENSG00000185033	SEMA4B	2.88e-41	0.800696	250.955	227.386	424.82	387.975
ENSG00000185043	CIB1	2.52e-40	0.812879	335.996	337.646	592.195	562.41
ENSG00000185046	ANKS1B	6.17e-07	-1.30739	2.51687	2.52665	1.11924	0.866279
ENSG00000185187	SIGIRR	1.2e-11	1.13475	9.76379	8.28786	20.6452	18.0248
ENSG00000185215	TNFAIP2	1.53e-70	-0.971231	302.607	299.925	153.644	146.198
ENSG00000185220	PGBD2	0.00713844	-0.880237	4.35716	5.49783	2.71445	2.51049
ENSG00000185250	PPIL6	1.1e-05	0.885625	5.36974	4.94691	8.96869	9.62472
ENSG00000185262	UBALD2	6.05e-16	0.716856	121.46	106.472	181.06	184.258
ENSG00000185338	SOCS1	0.000255055	1.45878	2.49116	2.47684	7.03639	6.28468
ENSG00000185436	IFNLR1	0.00529754	-0.665006	6.65085	6.07725	4.24754	3.57832
ENSG00000185477	GPRIN3	1.9e-25	1.51362	2.77694	2.22283	6.83116	7.09353
ENSG00000185499	MUC1	0.00831248	0.977455	1.38966	1.55414	2.99938	2.65447
ENSG00000185515	BRCC3	3.91e-10	-0.8103	34.4429	38.7267	20.6849	20.035
ENSG00000185561	TLCD2	0.0098296	-0.888582	2.85304	2.69944	1.68431	1.23785
ENSG00000185567	AHNAK2	2.11e-71	1.026	30.2092	28.8925	59.7555	57.6452
ENSG00000185633	NDUFA4L2	0.000450387	-1.92638	2.36457	2.95469	0.779451	0.583304
ENSG00000185640	KRT79	0.00088572	1.07173	3.59104	2.99998	6.67462	6.8411
ENSG00000185650	ZFP36L1	3.18e-28	0.588342	582.01	592.605	848.523	874.139
ENSG00000185669	SNAI3	0.0451158	1.30476	0.964788	1.50469	2.74964	3.19825
ENSG00000185803	SLC52A2	3.66e-10	0.658659	55.0417	45.3029	80.4647	74.0091
ENSG00000185818	NAT8L	2.61e-06	1.36592	1.34641	1.49873	3.74696	3.40539
ENSG00000185838	GNB1L	0.000212915	0.992977	2.88236	1.79814	4.58653	4.49644
ENSG00000185862	EVI2B	0.0174087	0.991704	3.60717	2.32895	5.43866	6.07527
ENSG00000185920	PTCH1	5.56e-17	1.5057	1.38532	1.15713	3.4023	3.64071
ENSG00000185950	IRS2	3.51e-42	-0.684327	410.097	395.368	243.542	245.312
ENSG00000185985	SLITRK2	3.54e-31	-2.11997	8.41717	6.83134	1.45544	1.97
ENSG00000185989	RASA3	1.85e-18	0.679045	67.0488	60.3868	104.075	94.9486
ENSG00000186007	LEMD1	0.00416101	-2.01956	4.91463	4.02408	1.0505	1.1006
ENSG00000186020	ZNF529	6.52e-05	0.605664	5.81681	6.27565	9.14429	8.80726
ENSG00000186141	POLR3C	3.06e-10	-0.622784	39.7312	38.0722	24.7015	24.5861
ENSG00000186153	WWOX	0.00020781	-0.739405	8.81651	8.62146	5.36229	4.82386
ENSG00000186166	CCDC84	0.00316571	0.635137	5.05194	4.52497	6.9672	7.54167
ENSG00000186469	GNG2	7.26e-09	2.40672	0.714306	0.300986	2.46435	2.79677
ENSG00000186470	BTN3A2	2.09e-17	0.696804	27.2671	25.6909	42.6278	41.1047
ENSG00000186496	ZNF396	0.0434156	-0.799532	2.16941	1.86602	1.23656	1.02297
ENSG00000186577	SMIM29	2.31e-15	0.968649	34.4006	31.8501	62.3045	64.163
ENSG00000186642	PDE2A	0.0480405	0.675719	1.3134	1.72551	2.55996	2.17641
ENSG00000186687	LYRM7	2.64e-09	-0.718659	22.4175	20.334	12.1552	13.1856
ENSG00000186723	OR10H1	1.86e-08	-3.36774	1.6512	2.3121	0.122763	0.257235
ENSG00000186767	SPIN4	2.31e-06	0.63375	18.5	15.5836	25.4578	26.1162
ENSG00000186834	HEXIM1	6.66e-10	-0.685995	43.2005	41.6017	24.7184	26.7072
ENSG00000186854	TRABD2A	4.03e-06	-1.06071	3.71854	4.27853	1.99488	1.7448
ENSG00000186862	PDZD7	0.00314877	0.786621	2.10686	2.16792	3.62342	3.57001
ENSG00000186866	POFUT2	2.94e-25	0.712392	59.8388	55.7547	92.9963	91.7356
ENSG00000186868	MAPT	0.00505279	0.652858	1.53235	1.46233	2.07518	2.51765
ENSG00000186973	FAM183A	0.0258048	-1.66412	4.07758	5.69391	1.45939	1.55326
ENSG00000187098	MITF	7.34e-18	-0.905738	27.1957	29.6903	14.3625	15.2712
ENSG00000187123	LYPD6	0.0239736	-0.625993	4.61345	6.00182	3.50468	3.20899
ENSG00000187193	MT1X	5.25e-45	1.70402	24.9956	27.2378	84.5348	81.4584
ENSG00000187210	GCNT1	2.31e-11	0.616769	19.1489	16.9054	27.1146	26.8044
ENSG00000187239	FNBP1	1.18e-14	0.608167	40.745	41.6791	59.6389	62.9157
ENSG00000187244	BCAM	4.58e-20	-1.39945	15.5496	16.5043	6.07296	5.7812
ENSG00000187266	EPOR	6.75e-13	0.832466	25.1743	23.9665	41.7374	43.6183
ENSG00000187601	MAGEH1	0.000151347	0.646596	25.2032	27.6968	41.0089	39.7821
ENSG00000187605	TET3	2.13e-20	-0.87838	24.4425	23.7899	11.9753	13.6185
ENSG00000187676	B3GLCT	7.74e-08	0.738094	11.7958	11.7597	19.0384	19.2888
ENSG00000187678	SPRY4	3.15e-07	2.01792	0.462712	0.677971	2.01973	2.48068
ENSG00000187720	THSD4	3.2e-55	2.45902	1.36286	1.31153	8.04882	6.30433
ENSG00000187726	DNAJB13	0.00370522	-1.02034	4.50882	4.01829	2.14387	1.95468
ENSG00000187808	SOWAHD	0.00537894	-1.58762	4.20735	3.78269	1.2273	1.36818
ENSG00000187815	ZFP69	0.0357766	1.15461	1.2093	0.797634	2.34792	2.01176
ENSG00000187837	H1-2	2.8e-15	1.32872	39.4777	33.4285	89.1985	89.4503
ENSG00000188010	MORN2	0.000138111	-0.735032	34.2263	31.6713	19.2417	19.3794
ENSG00000188060	RAB42	1.97e-68	-1.32256	210.205	203.622	84.1924	77.1876
ENSG00000188064	WNT7B	1e-06	1.35592	1.76245	2.2677	5.34138	4.72015
ENSG00000188372	ZP3	1.33e-09	-0.95226	33.1362	26.9685	15.1629	15.1245
ENSG00000188373	C10orf99	0.00691414	-6.27558	2.13172	0.528922	0	0
ENSG00000188549	CCDC9B	1.08e-11	-0.645596	31.4756	32.5963	19.3122	20.6501
ENSG00000188559	RALGAPA2	2.14e-06	-0.67287	7.03392	7.11722	4.42981	4.22922
ENSG00000188610	FAM72B	8.31e-08	0.749913	26.383	34.8168	51.109	49.3777
ENSG00000188624	IGFL3	0.012174	-4.37918	2.46872	2.05346	0.201024	0
ENSG00000188672	RHCE	0.00603878	1.94905	0.328564	0.825014	2.55638	1.78273
ENSG00000188707	ZBED6CL	2.89e-22	-1.01523	32.9272	31.4288	15.6741	15.3841
ENSG00000188735	TMEM120B	5.09e-11	0.667884	13.4068	13.4074	20.4017	21.1543
ENSG00000188747	NOXA1	0.00421646	-1.05439	11.8623	7.48939	4.39904	4.682
ENSG00000188766	SPRED3	2.1e-05	1.15508	3.21721	2.00916	6.32896	5.02413
ENSG00000188818	ZDHHC11	2.62e-06	0.993972	2.75931	2.79903	5.27872	5.52018
ENSG00000188906	LRRK2	6.02e-07	-0.968206	3.71729	3.56714	1.66505	1.96943
ENSG00000189045	ANKDD1B	0.0040623	-1.36146	2.85918	1.88142	0.837189	0.962322
ENSG00000189120	SP6	0.000364406	1.13326	2.13436	2.07123	4.12285	4.87586
ENSG00000189171	S100A13	0.00394144	0.66303	9.73993	8.74297	14.4037	14.1443
ENSG00000189221	MAOA	4.82e-25	-3.59884	4.56963	4.16784	0.321464	0.384909
ENSG00000196083	IL1RAP	1.08e-99	1.46466	19.9123	18.7939	51.8554	52.3397
ENSG00000196139	AKR1C3	0.000900619	-0.767382	9.09566	8.70267	5.71461	4.47794
ENSG00000196154	S100A4	0.0390911	1.35453	2.87309	1.56832	5.20197	5.88261
ENSG00000196159	FAT4	2.02e-23	0.888592	10.8372	9.94683	17.9365	19.5829
ENSG00000196177	ACADSB	4.9e-05	-0.588322	15.3109	17.8072	11.4681	10.0295
ENSG00000196196	HRCT1	0.0420115	2.10592	0.769472	0.466696	2.04679	3.15096
ENSG00000196236	XPNPEP3	1.92e-07	0.615922	8.70034	8.08548	12.6645	12.4286
ENSG00000196352	CD55	9.99e-46	0.91632	61.1221	60.2499	112.028	111.417
ENSG00000196358	NTNG2	0.000320492	0.89572	2.39012	1.89771	3.6713	4.10988
ENSG00000196391	ZNF774	0.00037387	0.974393	1.37762	1.43187	2.67035	2.71439
ENSG00000196411	EPHB4	0.00403355	1.01091	1.36606	1.0304	2.34658	2.36473
ENSG00000196502	SULT1A1	3.46e-14	-1.44346	6.08363	6.30859	2.02536	2.42509
ENSG00000196511	TPK1	1.27e-05	-0.622675	10.1132	9.70724	6.11263	6.44657
ENSG00000196517	SLC6A9	6.17e-21	-2.12678	7.67566	7.81442	1.64067	1.82415
ENSG00000196544	BORCS6	0.0316272	0.899426	3.70091	3.80271	8.48767	5.17056
ENSG00000196549	MME	9.15e-51	1.56353	6.82229	7.0489	19.7868	20.2042
ENSG00000196550	FAM72A	2.15e-06	0.712701	14.01	16.4947	23.2705	25.5053
ENSG00000196611	MMP1	4.22e-08	3.26228	0.486695	0.398503	4.85476	3.44623
ENSG00000196639	HRH1	4.01e-13	0.765844	18.4066	17.1051	28.9857	29.9107
ENSG00000196693	ZNF33B	1.78e-16	-0.934569	18.8665	20.2084	9.59127	10.3614
ENSG00000196700	ZNF512B	5.19e-08	-0.746876	21.2611	19.5348	13.2537	10.452
ENSG00000196793	ZNF239	0.0116662	-0.902072	5.98989	6.29584	3.73204	2.67464
ENSG00000196876	SCN8A	3.47e-54	4.80202	0.138646	0.075682	2.89159	2.98577
ENSG00000196878	LAMB3	4.05e-30	0.736118	138.049	135.124	234.534	209.498
ENSG00000196937	FAM3C	2.41e-25	0.690366	139.936	147.81	227.33	225.722
ENSG00000196954	CASP4	9.99e-16	0.648021	38.0688	34.2542	54.8118	55.7084
ENSG00000196975	ANXA4	2.7e-223	-1.74234	177.689	170.481	52.2869	49.2209
ENSG00000197037	ZSCAN25	4.53e-06	-0.721954	9.82485	11.0459	6.40613	5.94028
ENSG00000197043	ANXA6	1.6e-21	0.64945	71.6363	72.2011	114.375	105.77
ENSG00000197046	SIGLEC15	1.26e-07	1.43946	2.82767	2.55566	6.93588	7.30819
ENSG00000197134	ZNF257	7.48e-05	2.11638	0.247491	0.810577	2.52602	1.94776
ENSG00000197208	SLC22A4	1.09e-10	-1.17376	19.2725	18.8913	8.4399	8.06044
ENSG00000197249	SERPINA1	5.43e-39	-0.868421	125.633	119.478	66.898	64.0576
ENSG00000197329	PELI1	1.97e-23	-1.08668	39.0612	41.1081	18.3108	18.524
ENSG00000197362	ZNF786	5.3e-05	-1.2868	5.8129	6.31943	2.81912	2.02531
ENSG00000197375	SLC22A5	6.46e-09	-0.686012	9.74554	10.0408	5.90834	6.09204
ENSG00000197415	VEPH1	4.82e-10	1.4303	1.90594	2.10744	5.48414	5.06559
ENSG00000197457	STMN3	9.27e-24	2.50322	2.08492	2.24735	11.4628	12.4823
ENSG00000197467	COL13A1	4.89e-05	1.26938	0.744076	0.927112	2.07451	1.85467
ENSG00000197497	ZNF665	0.00287042	1.02303	0.946529	1.09076	2.01421	2.02413
ENSG00000197608	ZNF841	5.39e-12	1.0028	14.1344	15.3902	25.6206	32.0707
ENSG00000197646	PDCD1LG2	0.0245852	-0.668345	10.0253	8.18176	5.08676	6.0907
ENSG00000197696	NMB	3.89e-06	1.35319	8.44763	8.02699	21.6012	19.4584
ENSG00000197713	RPE	1.08e-13	-0.664253	67.1874	65.6213	40.9157	40.8374
ENSG00000197782	ZNF780A	0.00016385	-0.705991	6.06667	6.92966	3.82379	3.95226
ENSG00000197798	FAM118B	0.000511241	-0.59547	17.983	16.4716	11.9522	10.2818
ENSG00000197903	H2BC12	3.73e-14	1.4631	60.2373	41.2559	145.671	127.303
ENSG00000197977	ELOVL2	2.34e-23	0.981036	25.0563	24.0721	48.4675	46.1311
ENSG00000198018	ENTPD7	2.07e-46	1.35548	14.2977	12.3018	32.6855	33.69
ENSG00000198053	SIRPA	1.73e-51	-0.974537	137.907	132.957	66.959	67.4982
ENSG00000198088	NUP62CL	0.00472674	0.874774	6.50821	6.96494	9.84769	14.2459
ENSG00000198089	SFI1	2.93e-07	0.657208	7.28096	6.26444	9.90756	10.922
ENSG00000198131	ZNF544	0.000242885	-0.648855	8.16456	7.46216	4.63168	5.09216
ENSG00000198157	HMGN5	0.000716376	0.825224	7.26115	7.708	11.7585	14.1135
ENSG00000198246	SLC29A3	1.97e-08	-1.90943	5.29207	3.11342	1.16888	1.0083
ENSG00000198286	CARD11	6.11e-07	1.08646	4.46656	3.59694	8.9156	7.78908
ENSG00000198324	PHETA1	4.45e-05	0.70028	11.8447	10.3605	18.5868	16.6061
ENSG00000198363	ASPH	9.46e-42	0.643912	160.406	156.874	243.523	240.075
ENSG00000198417	MT1F	2.43e-07	0.844917	20.6755	18.2838	35.2074	33.0532
ENSG00000198440	ZNF583	0.0103626	-0.663375	3.4019	3.33497	1.90798	2.24393
ENSG00000198478	SH3BGRL2	0.000423456	-1.01167	5.83526	5.04332	2.22729	3.04024
ENSG00000198521	ZNF43	1.15e-10	1.76674	1.35224	0.839252	3.57935	3.69791
ENSG00000198556	ZNF789	0.000402712	-0.699125	7.10975	7.13149	3.91883	4.643
ENSG00000198682	PAPSS2	5.33e-22	0.642682	103.219	106.253	163.965	155.136
ENSG00000198721	ECI2	1.13e-06	0.650052	16.166	13.8179	23.9271	21.9651
ENSG00000198729	PPP1R14C	0.0448477	-5.18116	8.93421	9.28176	0.492821	0
ENSG00000198746	GPATCH3	0.0112922	-0.673275	13.3951	12.7027	9.33415	6.61759
ENSG00000198768	APCDD1L	1.11e-08	0.974898	7.67116	6.77862	13.8644	13.8404
ENSG00000198796	ALPK2	5.75e-21	-0.819592	37.2244	41.4873	21.7442	21.7834
ENSG00000198805	PNP	1e-05	0.599112	20.71	18.7464	32.2397	26.0716
ENSG00000198856	OSTC	9.03e-23	0.833502	217.509	179.945	357.178	333.427
ENSG00000198873	GRK5	1.74e-22	3.14596	0.341574	0.609078	4.32226	3.85817
ENSG00000198910	L1CAM	3.44e-221	-3.63321	40.4152	39.4279	3.4978	2.75831
ENSG00000198947	DMD	6.72e-16	1.1087	2.25742	2.30757	4.86858	4.73454
ENSG00000198948	MFAP3L	1.48e-06	-1.13065	3.9508	3.52443	1.78279	1.54481
ENSG00000198959	TGM2	5.96e-233	1.90941	202.263	185.173	749.172	670.814
ENSG00000203797	DDO	0.0238878	-0.783523	6.82639	7.28965	3.95481	4.04796
ENSG00000203805	PLPP4	3.51e-06	1.79451	1.13831	0.984801	3.8012	3.38608
ENSG00000204174	NPY4R	0.00350388	-2.72476	1.17963	2.40395	0.134477	0.402545
ENSG00000204175	GPRIN2	3.02e-17	-2.49248	14.095	12.2394	2.39635	2.16237
ENSG00000204334	ERICH2	0.00757295	-1.10771	19.8186	19.6036	7.39206	10.485
ENSG00000204351	SKIV2L	3.52e-13	0.720702	22.1845	24.0931	37.49	36.9187
ENSG00000204381	LAYN	0.000296425	-1.83051	3.20369	2.63704	1.02174	0.572654
ENSG00000204388	HSPA1B	0.00352781	0.741533	7.20949	9.60444	15.4781	11.9651
ENSG00000204389	HSPA1A	0.0436443	0.780588	2.99275	3.33987	5.91365	4.69783
ENSG00000204520	MICA	3.42e-13	0.749366	27.9405	26.7641	46.8906	42.8207
ENSG00000204531	POU5F1	8.2e-21	-0.953796	67.0273	61.3476	32.3617	32.2811
ENSG00000204936	CD177	1.1e-07	-1.65176	10.3721	7.54901	2.65215	2.91095
ENSG00000204941	PSG5	0.000117864	-1.54453	2.58035	2.74241	0.80358	0.979671
ENSG00000205078	SYCE1L	0.00276998	0.838453	10.4382	11.4664	21.286	16.925
ENSG00000205213	LGR4	1.09e-36	1.36879	13.6734	16.0811	36.7069	38.2595
ENSG00000205309	NT5M	0.0066687	0.699815	8.88671	7.74368	13.6626	12.6867
ENSG00000205476	CCDC85C	4.32e-09	-0.85475	4.47789	4.5964	2.52135	2.37338
ENSG00000205643	CDPF1	0.00121803	0.587553	22.3655	19.8322	31.6063	30.2454
ENSG00000205683	DPF3	1.67e-145	10.5477	0.0696237	0.0886783	121.298	108.626
ENSG00000205744	DENND1C	3.06e-12	-1.5393	8.05073	9.2587	3.04456	2.7649
ENSG00000206190	ATP10A	1.06e-15	-0.922654	8.26188	7.48336	4.36658	3.7323
ENSG00000206535	LNP1	0.00146985	0.686664	16.3646	15.3526	29.1642	20.6522
ENSG00000211445	GPX3	1.88e-05	-1.58807	5.56189	4.77485	2.07508	1.2682
ENSG00000213030	CGB8	4.6e-06	3.29678	0.996979	0.395792	6.19937	7.23733
ENSG00000213085	CFAP45	0.000195933	1.73495	0.94333	1.46173	3.5644	4.23673
ENSG00000213186	TRIM59	6.29e-10	-0.647702	22.5041	23.9435	14.1991	14.7312
ENSG00000213190	MLLT11	1.87e-10	0.624177	49.2902	49.6639	74.4314	74.3558
ENSG00000213199	ASIC3	0.00578634	0.8315	5.17804	3.87453	8.65544	7.05804
ENSG00000213213	CCDC183	1.97e-22	-1.6629	22.0801	22.9617	6.68323	7.20478
ENSG00000213214	ARHGEF35	2.14e-11	-1.13257	25.9827	26.2251	12.8628	10.3512
ENSG00000213445	SIPA1	1.31e-08	0.631616	19.7959	19.1353	30.2512	28.5868
ENSG00000213694	S1PR3	8.01e-33	-1.81613	8.03363	8.47117	2.60882	1.95903
ENSG00000213699	SLC35F6	6.52e-20	-0.642208	156.724	152.648	101.734	91.653
ENSG00000213793	ZNF888	8.51e-05	-0.663595	13.0594	13.0594	7.96677	8.12114
ENSG00000213923	CSNK1E	2.8e-20	0.652334	43.8891	44.7672	69.4458	66.503
ENSG00000214026	MRPL23	6.23e-05	0.862357	8.65229	9.35792	13.6926	18.2381
ENSG00000214193	SH3D21	3.13e-07	0.85419	5.27236	5.56304	8.52882	10.5739
ENSG00000214300	SPDYE3	0.00327879	-0.60224	9.59817	9.76028	6.22098	6.22052
ENSG00000214510	SPINK13	0.0137816	-2.32169	2.24511	2.67387	0.40718	0.557191
ENSG00000214517	PPME1	2.53e-94	-1.48218	85.304	85.9544	31.5853	28.2191
ENSG00000215012	RTL10	5.93e-07	0.653935	11.8094	9.83944	16.9087	16.3122
ENSG00000215788	TNFRSF25	7.99e-06	0.801645	6.84983	7.49852	12.2079	12.1906
ENSG00000216588	IGSF23	0.0479614	-1.56634	1.92217	3.64148	0.966734	0.868149
ENSG00000219626	FAM228B	0.0225006	-0.63756	4.70519	6.07557	3.16285	3.60437
ENSG00000221821	C6orf226	0.0225996	0.889652	12.6296	11.2811	20.7376	22.4796
ENSG00000221887	HMSD	0.00150697	1.14767	2.18938	2.24081	5.14775	4.42668
ENSG00000221890	NPTXR	3.95e-19	0.977212	14.8498	13.9067	29.1329	26.0953
ENSG00000221947	XKR9	0.00254971	0.999671	2.5623	1.90929	4.53799	4.18452
ENSG00000222011	FAM185A	0.000402457	-0.790245	12.1564	13.1756	7.36326	6.92725
ENSG00000225697	SLC26A6	3.39e-09	0.710815	11.3518	11.0374	17.9745	17.7723
ENSG00000225932	CTAGE4	0.0350917	-0.99966	4.23173	3.33846	1.45253	2.24516
ENSG00000225968	ELFN1	1.22e-06	-0.984098	10.915	11.9616	6.04379	5.2359
ENSG00000226742	HSBP1L1	1.01e-08	-0.622907	74.9507	70.5468	46.114	46.0462
ENSG00000227471	AKR1B15	0.0149279	-1.21298	2.60024	2.18766	1.06061	0.952451
ENSG00000228716	DHFR	6.73e-08	-0.667074	25.1725	26.2548	15.9598	15.6402
ENSG00000230453	ANKRD18B	0.0114297	0.932786	1.21472	1.22184	2.42725	2.10986
ENSG00000230989	HSBP1	1.03e-20	-0.723703	114.291	96.241	64.9998	59.2995
ENSG00000232434	AJM1	5.62e-21	-0.948016	42.5118	41.2389	21.9518	20.3894
ENSG00000233822	H2BC15	0.00650565	0.713824	2.9191	4.12698	5.84022	5.4389
ENSG00000234465	PINLYP	6.46e-26	2.66768	1.31221	1.24156	7.55434	8.2751
ENSG00000235109	ZSCAN31	0.0114161	-0.923917	3.0318	3.25708	1.32367	1.9151
ENSG00000235194	PPP1R3E	0.000313887	0.680409	5.17087	5.4722	8.41113	8.22799
ENSG00000235750	KIAA0040	9.85e-17	-3.15417	3.55511	4.24735	0.458808	0.394853
ENSG00000237515	SHISA9	6.18e-48	-1.28785	28.1045	29.1307	11.3063	11.5682
ENSG00000239264	TXNDC5	7.46e-07	0.733445	13.0697	13.1479	19.4497	23.0631
ENSG00000239305	RNF103	6.28e-06	-0.611363	13.1373	11.9175	7.89324	8.104
ENSG00000239713	APOBEC3G	2.9e-05	-1.31878	4.34277	4.36767	2.13628	1.26372
ENSG00000239789	MRPS17	0.00043017	-0.85705	13.7039	13.6726	7.64848	7.09258
ENSG00000240065	PSMB9	4.99e-09	-0.788273	35.683	29.8053	18.8787	18.0935
ENSG00000240694	PNMA2	5.36e-23	-2.69112	5.57451	6.46228	1.01957	0.794253
ENSG00000240849	TMEM189	5.32e-20	0.877057	16.7217	15.6036	28.008	29.8932
ENSG00000240857	RDH14	0.00077793	-0.661554	37.0968	38.1884	19.8235	26.6256
ENSG00000240891	PLCXD2	0.000518402	0.893913	1.59452	2.22702	3.5644	3.36506
ENSG00000241635	UGT1A1	3.72e-15	-1.83626	8.18095	9.02951	2.59803	2.0984
ENSG00000241935	HOGA1	4.84e-14	-1.04946	21.2568	21.8601	10.2819	10.0423
ENSG00000243244	STON1	0.0476432	-0.883538	1.15103	1.42642	0.673817	0.690029
ENSG00000243364	EFNA4	0.00616193	0.84715	15.0085	8.81747	18.9765	22.7869
ENSG00000243943	ZNF512	3.13e-09	-0.651941	36.0273	37.3683	21.9957	23.5841
ENSG00000244045	TMEM199	0.0476432	-0.671388	3.52443	3.42657	2.06888	2.18999
ENSG00000244187	TMEM141	2.82e-36	-1.24095	168.274	158.635	72.5465	62.3241
ENSG00000244405	ETV5	2.48e-33	0.995551	33.0531	29.9171	60.3092	62.133
ENSG00000244486	SCARF2	1.57e-06	1.42129	2.37223	2.22334	5.56811	6.43794
ENSG00000244687	UBE2V1	0.0214987	0.683899	3.69999	2.95254	4.3551	6.06392
ENSG00000244693	CTAGE8	0.027138	-1.229	2.19309	3.37218	1.05638	1.26488
ENSG00000244694	PTCHD4	3.73e-22	1.43766	6.54711	7.63652	18.0607	19.4121
ENSG00000245680	ZNF585B	1.39e-08	-1.48873	3.64808	3.50802	1.3238	1.16166
ENSG00000246705	H2AJ	1.39e-15	1.00534	17.1265	19.0095	35.5793	35.1882
ENSG00000247596	TWF2	3.77e-09	0.678838	49.0792	47.0356	77.9645	72.1312
ENSG00000249992	TMEM158	1.14e-247	3.01705	27.29	25.6739	211.609	206.705
ENSG00000250067	YJEFN3	7.08e-05	1.0866	4.34954	4.63053	7.92274	10.6757
ENSG00000250571	GLI4	4.91e-10	0.861021	16.0298	15.8729	28.0144	28.5106
ENSG00000250799	PRODH2	0.0365373	-1.82869	1.28793	0.990639	0.325348	0.299661
ENSG00000251493	FOXD1	1.46e-15	1.3342	9.52127	9.63255	25.4485	21.6671
ENSG00000253958	CLDN23	0.0482545	-0.680497	7.29079	7.07066	4.68311	4.05399
ENSG00000255508	AP002990.1	0.00178819	1.02117	1.56895	1.66249	3.09059	3.30688
ENSG00000256087	ZNF432	1.25e-45	1.65084	8.03937	7.71249	24.4231	23.8294
ENSG00000256235	SMIM3	1.12e-14	-0.641576	215.305	199.81	140.324	119.264
ENSG00000259330	INAFM2	7.19e-06	-1.01223	11.1556	11.1399	5.26624	5.52078
ENSG00000260428	SCX	0.0358679	0.846142	6.07136	5.52355	10.1966	10.1372
ENSG00000261115	TMEM178B	7.14e-38	-1.01454	45.3685	47.2482	21.5261	23.2039
ENSG00000263961	RHEX	1.84e-07	-1.75568	11.5659	9.53351	2.81971	3.28111
ENSG00000264343	NOTCH2NLA	0.0482401	0.855532	1.86535	1.97742	3.21285	3.57018
ENSG00000265808	SEC22B	7.36e-32	0.70554	64.2771	64.5538	102.163	102.779
ENSG00000265972	TXNIP	1.04e-31	-0.973566	93.7139	90.9771	48.2078	43.5301
ENSG00000266074	BAHCC1	2.21e-51	4.29274	0.183933	0.161939	3.32279	3.29828
ENSG00000267041	ZNF850	0.00232074	0.658547	3.78822	3.02395	4.91932	5.56703
ENSG00000269113	TRABD2B	1.78e-12	-1.56293	6.76788	5.25442	1.8168	2.15362
ENSG00000269190	FBXO17	1.4e-42	-1.07188	88.8477	86.7986	42.9743	38.5278
ENSG00000270629	NBPF14	1.4e-08	0.758227	9.70481	8.13375	16.6579	12.7826
ENSG00000271425	NBPF10	6.37e-06	0.607884	5.1152	4.35085	7.15271	6.91761
ENSG00000271503	CCL5	9.18e-13	-1.91896	19.5183	19.9113	5.83626	4.31298
ENSG00000272031	ANKRD34A	0.00217229	1.03116	2.11227	2.28225	4.74769	4.01273
ENSG00000272325	NUDT3	0.0332308	0.726443	1.23543	1.10192	2.28517	1.48795
ENSG00000272398	CD24	2.72e-92	-1.0501	842.619	822.517	389.801	394.543
ENSG00000274419	TBC1D3D	0.0336308	-1.88801	1.62448	1.48478	0.581411	0.232053
ENSG00000275052	PPP4R3B	6.59e-19	-0.624704	60.3463	57.1512	37.2974	37.0295
ENSG00000275183	LENG9	0.000414164	0.875634	7.26369	7.67415	13.6229	13.1132
ENSG00000275410	HNF1B	1.11e-32	-0.952862	74.1992	80.4805	40.039	37.9453
ENSG00000275835	TUBGCP5	0.000319123	-0.588842	11.5722	11.566	8.32912	6.67432
ENSG00000275993	SIK1B	1.11e-22	0.816846	63.4669	55.9492	109.36	95.8484
ENSG00000276180	H4C9	0.00015117	1.22645	5.86883	5.66527	13.0464	13.2812
ENSG00000277117	FP565260.3	0.0070326	-0.990477	3.92911	4.57548	1.91383	2.26717
ENSG00000280236	OR12D2	4.3e-06	-8.06648	1.99971	2.60911	0	0
ENSG00000281406	BLACAT1	0.000925184	-1.20126	2.17337	3.05991	1.32005	0.899714
ENSG00000283199	C13orf46	0.0239334	0.818323	2.14813	2.09471	3.37015	3.92854
ENSG00000285043	AC093512.2	0.00368953	0.719906	5.932	4.87004	8.31782	9.03637
ENSG00000286169	AHRR	7.91e-08	-1.23847	6.17746	5.40716	2.33838	2.45164
ENSG00000288596	C8orf44	0.000295283	0.642193	17.3078	14.5454	22.5698	25.9088
