# Supplementary material for: The SWI/SNF chromatin remodeling factor DPF3 regulates metastasis of ccRCC by modulating TGF-β signaling
Source: Nat Commun. 2022 Aug 9;13:4680. doi: 10.1038/s41467-022-32472-0 (PMC9363427; doi:10.1038/s41467-022-32472-0)
Supplement: Supplementary file 5 — Supplementary Data 2 [file 41467_2022_32472_MOESM5_ESM.xlsx]

## Sheet: Sheet1
Supplementary Data 2. Differentially expressed genes after SNIP1 knockdown in 786-O cells.
Geneid	gene_name	diff_SNIP1	log2fc_SNIP1	scramble_rep1	scramble_rep2	shSNIP1_rep1	shSNIP1_rep2
ENSG00000000003	TSPAN6	3.3e-06	-0.691918	15.8947	16.3198	9.65058	10.5136
ENSG00000000971	CFH	1.26e-22	0.991418	9.58342	9.9665	19.4017	19.8619
ENSG00000001631	KRIT1	0.000487476	-0.723172	6.35019	6.34405	3.75821	4.01738
ENSG00000002746	HECW1	1.84e-08	-0.770778	5.90071	6.24156	3.55802	3.63135
ENSG00000003147	ICA1	8.12e-05	-1.93884	1.77533	2.15081	0.566197	0.464019
ENSG00000003249	DBNDD1	8.69e-06	-0.744136	12.2173	12.8866	7.25499	7.89702
ENSG00000004766	VPS50	6.16e-08	-0.670558	11.2149	10.6776	6.70047	7.21259
ENSG00000006210	CX3CL1	7.77e-09	0.762128	8.72714	8.89628	14.9215	15.2791
ENSG00000007944	MYLIP	6.22e-05	0.901362	7.09673	6.77111	11.3097	14.9269
ENSG00000008086	CDKL5	2.61e-51	0.676146	30.2499	30.4943	49.4159	48.6424
ENSG00000008118	CAMK1G	0.00311986	1.96285	0.283697	0.735325	2.27072	1.68587
ENSG00000008282	SYPL1	1.26e-32	-0.68975	201.538	195.203	120.16	128.559
ENSG00000010810	FYN	0.000324745	-0.59038	8.0608	8.20013	5.52127	5.38676
ENSG00000012171	SEMA3B	2.04e-06	-0.65162	14.2259	15.1321	9.26692	9.61481
ENSG00000012504	NR1H4	0.0158164	1.1218	1.13558	1.46146	2.46398	3.24162
ENSG00000013016	EHD3	0.0113763	1.98802	0.444722	0.105663	1.29881	0.939193
ENSG00000013588	GPRC5A	3.04e-31	-0.923623	36.5032	34.7956	18.3883	19.6276
ENSG00000015520	NPC1L1	0.0138898	-2.10327	1.01324	0.504777	0.193019	0.164349
ENSG00000019485	PRDM11	0.0140461	0.665682	1.39768	1.08256	2.05603	1.92726
ENSG00000019505	SYT13	5.22e-13	-1.25446	10.3723	10.674	4.60367	4.29996
ENSG00000020181	ADGRA2	0.00508943	0.796181	2.02341	1.91436	3.05719	3.86864
ENSG00000021574	SPAST	1.54e-10	-0.845854	10.3558	9.64853	5.7975	5.44593
ENSG00000021645	NRXN3	1.93e-10	0.616803	7.86312	7.12239	11.6466	11.5932
ENSG00000022267	FHL1	4.01e-19	0.588808	41.0415	41.2243	63.2937	61.6966
ENSG00000023839	ABCC2	0.0175061	0.635086	2.1028	2.0687	3.25734	3.29042
ENSG00000026036	RTEL1-TNFRSF6B	0.0334789	1.01894	0.698506	0.571892	1.68242	0.913664
ENSG00000026103	FAS	2.03e-08	-0.604964	25.0354	27.4015	16.7365	18.1051
ENSG00000029153	ARNTL2	1.86e-20	-0.664511	49.719	46.3318	30.3938	30.8714
ENSG00000030582	GRN	6.73e-50	-0.668857	289.059	281.706	183.767	178.958
ENSG00000033327	GAB2	0.000445874	-0.763	7.72798	5.76422	3.84955	4.20434
ENSG00000038219	BOD1L1	9.86e-22	0.645905	14.2204	14.2836	22.932	22.1205
ENSG00000047410	TPR	1.49e-47	0.678892	43.9998	44.9141	72.9279	70.8528
ENSG00000048052	HDAC9	1.77e-15	-0.801554	9.5028	9.09547	5.2632	5.52718
ENSG00000049130	KITLG	3.76e-22	0.775971	33.2951	38.5019	64.3398	59.712
ENSG00000049249	TNFRSF9	3.6e-06	-0.60609	19.2357	18.4063	11.168	13.8732
ENSG00000049769	PPP1R3F	0.00702316	0.780303	2.99959	3.98264	5.30466	6.80199
ENSG00000052795	FNIP2	4.89e-07	-0.758669	6.5032	6.92705	4.19625	3.81235
ENSG00000052802	MSMO1	5.48e-18	-0.706086	91.6095	91.4181	53.705	59.7737
ENSG00000054392	HHAT	2.97e-09	-1.02003	8.86084	8.24006	4.28545	4.23788
ENSG00000054654	SYNE2	1.87e-13	0.710531	3.52582	3.46108	6.05145	5.49524
ENSG00000054793	ATP9A	2.74e-09	-0.643493	16.3412	17.4299	11.1074	10.7187
ENSG00000055118	KCNH2	4e-07	-2.05292	2.21786	2.59962	0.50802	0.669119
ENSG00000055163	CYFIP2	2.82e-33	-1.33758	13.4331	14.8217	5.53931	5.75552
ENSG00000055732	MCOLN3	0.013106	0.670037	2.26758	2.49371	3.75644	3.89296
ENSG00000057294	PKP2	7.64e-08	-1.17113	5.46759	5.51518	2.65764	2.26008
ENSG00000058866	DGKG	0.000706283	-0.619391	4.52032	4.8776	2.93058	3.25407
ENSG00000060140	STYK1	0.0172056	-0.765854	5.38941	6.16533	3.83098	3.01103
ENSG00000060656	PTPRU	1.12e-07	0.968763	3.68656	4.22692	7.88901	7.73449
ENSG00000061918	GUCY1B1	6.05e-11	0.865383	14.1917	12.6575	24.7673	24.7162
ENSG00000065054	SLC9A3R2	0.0174002	0.914622	2.80734	1.79802	4.48209	4.32686
ENSG00000065809	FAM107B	7.12e-25	-0.681374	53.108	53.4448	32.6144	34.556
ENSG00000066279	ASPM	1.01e-108	0.909096	61.0153	61.7334	117.297	115.575
ENSG00000066583	ISOC1	1.09e-08	-0.667672	57.4124	58.4382	37.11	36.5578
ENSG00000066629	EML1	0.000148572	0.73131	3.64278	3.14002	6.0785	5.30415
ENSG00000067141	NEO1	8.52e-41	0.620895	69.7241	67.7929	107.233	106.49
ENSG00000069399	BCL3	2.83e-23	0.727257	66.135	61.001	105.443	107.407
ENSG00000069431	ABCC9	0.000398486	-0.841483	2.80784	2.5895	1.4598	1.58834
ENSG00000069535	MAOB	0.0192653	2.41676	0.177889	0.176105	1.05051	0.8572
ENSG00000069869	NEDD4	1.48e-79	-0.983609	83.9777	83.0072	41.2195	44.1659
ENSG00000071073	MGAT4A	0.00274873	-1.33263	1.07779	1.12166	0.392121	0.492673
ENSG00000071246	VASH1	0.000324894	0.967652	1.80622	1.77871	3.77665	3.30124
ENSG00000072071	ADGRL1	2.71e-18	1.31205	3.65089	3.85658	9.85972	8.94996
ENSG00000072134	EPN2	0.016452	0.595514	2.207	2.59791	3.79799	3.52177
ENSG00000072506	HSD17B10	7.46e-30	1.27609	53.8761	63.178	138.403	147.677
ENSG00000073849	ST6GAL1	0.00964511	-1.36186	1.10883	0.803753	0.45403	0.295312
ENSG00000073921	PICALM	2.39e-54	-0.699911	179.255	190.328	115.801	114.003
ENSG00000074219	TEAD2	0.00636375	1.91852	0.720061	0.273732	1.85553	1.99136
ENSG00000075213	SEMA3A	6.95e-06	0.990143	1.96525	1.89415	3.72255	4.03195
ENSG00000075618	FSCN1	1.78e-56	0.668415	250.231	250.047	387.99	415.714
ENSG00000076356	PLXNA2	4.53e-05	0.907636	1.28328	1.59079	2.71581	2.71979
ENSG00000076513	ANKRD13A	6.4e-23	-0.691942	45.0527	43.4357	27.3214	28.0528
ENSG00000076555	ACACB	0.00304339	0.659923	1.90539	1.5184	2.61765	2.86382
ENSG00000076641	PAG1	2.91e-15	0.591156	16.8813	16.3174	25.0397	25.5178
ENSG00000076706	MCAM	4.99e-82	-0.719426	212.393	209.81	128.241	130.908
ENSG00000076716	GPC4	3.33e-24	0.718268	43.2012	46.1402	76.2129	72.1696
ENSG00000076826	CAMSAP3	8.62e-06	-0.905437	11.1962	8.90221	5.05965	5.81232
ENSG00000076864	RAP1GAP	0.00189706	-0.923739	4.11632	3.6144	2.27392	1.83731
ENSG00000076984	MAP2K7	3.76e-09	0.643952	20.5361	18.7481	29.0177	33.1131
ENSG00000077063	CTTNBP2	0.000899474	0.646585	4.84025	4.02359	6.8368	7.2147
ENSG00000077274	CAPN6	1.41e-06	1.86485	1.45806	0.923805	4.30523	4.5211
ENSG00000078401	EDN1	5.27e-13	-0.859723	60.2295	54.9659	31.7458	32.4481
ENSG00000079112	CDH17	3.7e-07	2.95491	0.265594	0.289225	1.92491	2.42055
ENSG00000079215	SLC1A3	1.37e-09	0.936329	5.90475	6.47759	11.1649	12.7787
ENSG00000079308	TNS1	5.76e-21	0.611171	15.5204	14.918	23.4456	23.5526
ENSG00000079337	RAPGEF3	3.96e-22	1.43181	3.00615	2.50996	7.77245	7.29047
ENSG00000080224	EPHA6	0.00830749	1.22297	0.859541	0.696947	1.37702	2.31535
ENSG00000080819	CPOX	1.02e-20	0.866567	35.6973	33.6223	66.0023	61.7229
ENSG00000080823	MOK	5.29e-05	-0.652437	6.54712	6.20923	4.43761	3.75169
ENSG00000082512	TRAF5	0.0347986	-0.709702	1.87417	1.91001	1.15427	1.18395
ENSG00000082684	SEMA5B	5.01e-06	0.604601	7.41714	7.08739	11.5887	10.692
ENSG00000083750	RRAGB	0.00237542	0.613871	10.3627	11.0384	15.2187	17.8968
ENSG00000085224	ATRX	4.69e-29	0.728752	15.4769	14.078	24.8931	24.6301
ENSG00000086570	FAT2	5.1e-32	1.60841	2.75142	2.80567	9.40788	7.68932
ENSG00000086848	ALG9	1.15e-11	1.25783	2.5207	2.7039	6.40652	6.20365
ENSG00000087245	MMP2	5.68e-49	1.64179	10.5237	9.77183	31.6071	32.4649
ENSG00000087303	NID2	1.25e-17	1.80067	1.85305	2.04185	6.80516	6.88694
ENSG00000087338	GMCL1	4.81e-12	-0.631519	52.0216	51.316	36.2641	31.0541
ENSG00000088756	ARHGAP28	4.2e-05	-0.625213	5.89505	6.30967	4.17845	3.80487
ENSG00000089127	OAS1	3.05e-29	2.14864	2.43197	3.03357	11.9184	12.4906
ENSG00000090776	EFNB1	6.75e-12	0.99326	13.2528	11.9469	24.1904	26.59
ENSG00000091073	DTX2	2.15e-09	-0.629917	30.727	29.2831	20.4166	18.7458
ENSG00000091262	ABCC6	0.045497	-0.953722	1.19068	1.29325	0.694016	0.598706
ENSG00000091490	SEL1L3	3.7e-22	-0.590532	59.1861	58.3066	38.5233	40.358
ENSG00000092096	SLC22A17	0.00501135	1.74691	0.421332	0.429025	1.24945	1.63936
ENSG00000092929	UNC13D	0.0126204	-1.15626	1.28437	1.22326	0.606302	0.528899
ENSG00000095637	SORBS1	8.49e-22	0.742802	17.9641	18.6686	29.0839	32.8878
ENSG00000096696	DSP	4.85e-37	2.01054	2.24658	1.99911	9.15343	8.15014
ENSG00000099139	PCSK5	9.52e-57	-1.44013	17.506	16.784	6.59011	6.17076
ENSG00000099194	SCD	9.29e-45	0.960066	51.0733	45.1407	94.161	95.1619
ENSG00000099204	ABLIM1	4.54e-47	-0.735988	76.5611	72.9233	45.7592	44.9362
ENSG00000099250	NRP1	4.72e-50	0.633265	57.9559	59.3896	91.5741	92.3132
ENSG00000099337	KCNK6	0.0129357	-0.906218	2.25432	2.92604	1.25507	1.53936
ENSG00000099377	HSD3B7	0.00207364	-0.878586	8.9623	9.21371	5.29261	4.6798
ENSG00000099822	HCN2	0.0067154	0.702277	4.8186	4.97899	8.51518	7.57161
ENSG00000099875	MKNK2	9.64e-33	0.6258	112.036	106.183	163.646	176.857
ENSG00000099889	ARVCF	0.0375952	-0.61568	3.86819	3.78117	2.51816	2.527
ENSG00000100068	LRP5L	0.00820904	0.99235	1.39176	2.00145	3.00836	3.79832
ENSG00000100092	SH3BP1	0.0153767	1.16054	1.57907	0.687826	2.44901	2.71282
ENSG00000100147	CCDC134	0.00511127	-0.619294	31.0209	27.1371	19.0121	19.2852
ENSG00000100151	PICK1	9.12e-06	-2.55384	1.98329	1.91286	0.21084	0.469003
ENSG00000100242	SUN2	3.85e-25	0.585324	57.1679	54.4788	84.5314	84.7999
ENSG00000100290	BIK	0.012469	-1.45106	7.4008	7.18365	2.13194	3.29018
ENSG00000100302	RASD2	0.0204548	1.04658	1.44422	1.44946	2.70031	3.34923
ENSG00000100558	PLEK2	0.00321923	-1.58125	5.90808	4.48412	1.46842	2.06301
ENSG00000100568	VTI1B	1.27e-07	-0.607981	22.8715	20.8774	14.0921	14.946
ENSG00000100767	PAPLN	0.00012331	-1.21403	2.54183	2.55608	1.23292	0.980994
ENSG00000100815	TRIP11	1.19e-22	1.04917	6.95124	6.48832	13.8166	14.3139
ENSG00000100918	REC8	2.93e-07	1.27957	2.96971	3.23614	7.59991	7.60657
ENSG00000101210	EEF1A2	4.66e-158	-0.951428	553.523	555.561	281.631	298.086
ENSG00000101224	CDC25B	5.52e-35	0.628215	103.081	102.225	156.844	163.919
ENSG00000101230	ISM1	5.26e-10	1.29301	5.41654	5.31274	12.7947	13.7925
ENSG00000101255	TRIB3	8.03e-12	-0.590433	80.7607	75.0099	50.2459	54.4106
ENSG00000101265	RASSF2	1.48e-17	-0.825828	31.9205	35.1229	18.2963	19.931
ENSG00000101333	PLCB4	6.52e-39	-0.637768	157.905	147.923	96.7659	101.969
ENSG00000101384	JAG1	9.8e-200	1.5016	32.6229	32.3507	93.7835	92.1137
ENSG00000101745	ANKRD12	1.65e-18	1.26697	2.93626	2.78889	7.25345	6.66858
ENSG00000101849	TBL1X	7.12e-27	-0.626594	53.603	52.2177	34.4305	34.8431
ENSG00000101938	CHRDL1	1.97e-18	0.948006	17.8669	19.2225	36.7456	35.4789
ENSG00000102189	EEA1	1.57e-25	0.846696	16.2022	14.6167	28.3647	27.6807
ENSG00000102312	PORCN	1.67e-23	0.82476	45.2959	47.1728	85.0571	80.3034
ENSG00000102531	FNDC3A	1.81e-79	-1.06691	75.5735	73.3941	35.52	36.3576
ENSG00000102781	KATNAL1	1.02e-39	1.02221	16.2588	16.3204	33.6965	33.1529
ENSG00000102996	MMP15	1.56e-16	0.865502	20.3269	18.9663	34.9159	37.5122
ENSG00000103034	NDRG4	0.000115164	-0.614791	8.2477	6.93366	5.08221	4.94348
ENSG00000103196	CRISPLD2	1.63e-09	-0.643547	18.6388	18.595	11.3201	12.7924
ENSG00000103522	IL21R	0.000101908	1.98771	0.314688	0.579453	1.65563	1.8988
ENSG00000104177	MYEF2	8.31e-08	-0.80087	5.76654	7.07051	3.83826	3.59341
ENSG00000104611	SH2D4A	3.04e-20	-0.678102	69.5166	69.9883	44.3589	43.7199
ENSG00000104765	BNIP3L	7.56e-18	-0.816877	42.6157	45.8584	25.766	24.9389
ENSG00000104899	AMH	6.03e-12	0.760709	29.9597	28.3389	49.6591	50.2149
ENSG00000104946	TBC1D17	3.3e-07	0.639099	14.5403	13.7071	22.9909	21.4609
ENSG00000105339	DENND3	2.08e-14	-0.599015	17.9971	17.1471	11.6218	11.8339
ENSG00000105376	ICAM5	0.00847078	0.933597	1.91948	2.87627	5.01189	4.19517
ENSG00000105426	PTPRS	4.24e-26	0.889783	14.6309	14.2382	27.5452	26.5046
ENSG00000105520	PLPPR2	6.62e-07	0.794467	11.2501	12.9598	20.2449	22.1527
ENSG00000105559	PLEKHA4	0.0284604	0.661103	4.90017	3.3758	6.24637	7.03176
ENSG00000105699	LSR	1.29e-54	-1.52559	71.997	66.578	23.64	25.0498
ENSG00000105767	CADM4	0.0322763	-1.99268	1.36904	1.53603	0.489985	0.239024
ENSG00000105792	CFAP69	0.0275527	-0.986462	1.43694	1.0934	0.756302	0.531272
ENSG00000105855	ITGB8	1.75e-52	-0.605748	86.4089	87.8436	58.2767	57.4004
ENSG00000105929	ATP6V0A4	0.0358921	-1.15099	1.85232	2.24996	0.648055	1.22965
ENSG00000105997	HOXA3	2.84e-44	-0.874193	146.188	136.703	74.2015	81.9113
ENSG00000106025	TSPAN12	1.56e-12	0.805206	20.9844	23.4498	39.2695	39.0954
ENSG00000106080	FKBP14	5.83e-34	0.906276	29.3118	31.2535	57.5987	57.0166
ENSG00000106392	C1GALT1	1.56e-14	-0.666746	27.3627	28.8461	18.3652	17.3787
ENSG00000106526	ACTR3C	4.69e-24	-1.01567	25.5368	26.2489	13.41	12.443
ENSG00000106538	RARRES2	3.42e-125	-1.53055	250.075	244.737	84.7718	88.3962
ENSG00000106571	GLI3	1.07e-06	-0.688413	8.1571	7.22876	4.81503	4.84028
ENSG00000106605	BLVRA	9.86e-08	-0.62743	60.7088	60.4735	39.1709	40.1127
ENSG00000106635	BCL7B	1.32e-14	-0.59385	95.8228	96.6616	60.7444	68.2447
ENSG00000106772	PRUNE2	7.25e-06	-1.43762	1.4088	1.21527	0.508397	0.470292
ENSG00000107201	DDX58	1.96e-12	0.911946	11.1544	12.438	23.1785	21.6023
ENSG00000107518	ATRNL1	0.000441852	-0.739951	4.10321	3.90164	2.57306	2.26475
ENSG00000107731	UNC5B	2.84e-44	1.89255	3.97727	4.32245	15.5325	15.5668
ENSG00000107738	VSIR	0.000550179	-1.02121	4.03089	4.63028	1.93151	2.38697
ENSG00000108639	SYNGR2	3.47e-23	-0.645643	106.583	103.342	65.1259	70.5796
ENSG00000108679	LGALS3BP	7.72e-121	0.797794	472.624	460.422	827.617	811.454
ENSG00000108813	DLX4	0.000371413	1.06675	2.50775	3.17587	5.81703	6.18584
ENSG00000108821	COL1A1	9.34e-09	0.984393	3.64023	3.1811	6.45628	7.21139
ENSG00000108852	MPP2	0.0262253	-0.731873	2.79366	3.63565	1.79372	2.11767
ENSG00000108924	HLF	0.0260629	-1.04647	1.65937	1.29412	0.63923	0.812081
ENSG00000109255	NMU	1.07e-05	-1.32794	21.832	22.2754	7.84524	9.95957
ENSG00000109452	INPP4B	1.18e-51	3.48553	0.32142	0.374633	3.95902	3.88798
ENSG00000109472	CPE	9.2e-16	1.6601	4.43053	4.57682	13.6213	15.1517
ENSG00000109610	SOD3	0.00454976	-0.80941	14.3761	10.8635	6.89586	7.69917
ENSG00000110042	DTX4	4.88e-05	0.977139	2.50836	2.5836	4.55561	5.58513
ENSG00000110171	TRIM3	0.00251605	0.594307	5.14911	4.27434	7.31694	7.08008
ENSG00000110318	CEP126	0.00101154	0.623466	4.77306	4.06617	7.48502	6.27635
ENSG00000110400	NECTIN1	1.48e-46	1.80065	4.61163	5.06107	17.8492	16.1353
ENSG00000110455	ACCS	5.36e-05	-1.8416	1.6458	2.25192	0.473333	0.62805
ENSG00000111057	KRT18	4.43e-16	-0.631318	89.6628	87.3131	55.6731	59.8716
ENSG00000111110	PPM1H	2.04e-07	-0.672811	13.7301	13.1797	8.82473	8.22318
ENSG00000111181	SLC6A12	3.49e-06	2.04974	0.471422	0.637281	2.56576	2.04347
ENSG00000111266	DUSP16	2.77e-08	0.611682	12.6725	12.5812	20.4035	18.5625
ENSG00000111269	CREBL2	8.57e-32	-1.57204	27.5527	31.5358	9.42258	10.674
ENSG00000111275	ALDH2	0.0240528	-0.786282	1.59781	1.75133	0.909921	1.05421
ENSG00000111331	OAS3	5.56e-51	0.729841	62.0097	59.2849	101.666	101.668
ENSG00000111335	OAS2	2.62e-23	2.40301	1.09618	1.17201	5.94378	6.16643
ENSG00000111358	GTF2H3	5.99e-12	-0.607499	48.8254	51.6207	33.2267	33.3627
ENSG00000111674	ENO2	6.98e-89	-1.57324	78.8942	78.1946	27.8993	25.3797
ENSG00000111799	COL12A1	3.23e-09	0.822181	3.78172	3.73292	6.89542	6.52576
ENSG00000112294	ALDH5A1	0.00212358	-0.892451	3.42076	3.77711	1.93552	1.98055
ENSG00000112299	VNN1	0.0367739	1.12611	0.935612	0.846841	2.05699	1.8762
ENSG00000112379	ARFGEF3	5.7e-09	-0.784962	5.7244	6.02499	3.47321	3.4128
ENSG00000112394	SLC16A10	0.0172056	1.12927	0.435382	0.362962	0.754519	1.01779
ENSG00000112796	ENPP5	1.15e-07	-3.52826	2.02783	1.64575	0.215574	0.100955
ENSG00000113361	CDH6	2.31e-135	1.16586	31.4616	31.5327	70.6868	72.1441
ENSG00000113504	SLC12A7	0.000356102	-0.65085	12.0941	14.9789	9.96178	7.40388
ENSG00000113552	GNPDA1	3.67e-15	-0.659812	63.2407	62.1216	37.9433	42.3242
ENSG00000113569	NUP155	5.15e-45	-0.679664	115.776	116.127	75.735	70.4772
ENSG00000113763	UNC5A	0.00476572	1.63321	0.377761	0.755821	1.77186	1.74952
ENSG00000114251	WNT5A	9.2e-45	1.27031	13.6109	12.3648	30.7733	32.6297
ENSG00000114302	PRKAR2A	1.19e-30	-0.652899	76.7008	78.0227	50.234	49.164
ENSG00000114315	HES1	1.62e-12	0.976185	22.5104	20.7991	44.311	41.8167
ENSG00000114423	CBLB	1.46e-06	0.680123	4.06455	4.13046	6.3622	6.9122
ENSG00000114631	PODXL2	0.0111327	-1.29965	5.40638	4.50052	1.22877	2.87721
ENSG00000114638	UPK1B	0.000220419	0.782285	10.006	9.44623	17.0345	16.7869
ENSG00000114757	PEX5L	0.000505869	1.76591	0.276713	0.239074	0.747275	1.033
ENSG00000115009	CCL20	0.00179358	1.19537	4.25387	3.71014	7.8051	10.6948
ENSG00000115112	TFCP2L1	2.79e-28	-1.75128	7.77036	8.27302	2.35142	2.465
ENSG00000115165	CYTIP	6.75e-12	2.9499	0.532641	0.662893	5.44669	3.82608
ENSG00000115267	IFIH1	7.79e-05	0.592486	9.04817	9.84821	14.2199	14.5513
ENSG00000115290	GRB14	0.000110831	0.646799	13.3617	12.1525	20.4555	19.9392
ENSG00000115355	CCDC88A	1.74e-38	0.760193	8.83297	8.50459	14.9171	14.7624
ENSG00000115380	EFEMP1	1.31e-11	1.16759	6.71572	6.33099	15.3752	14.2426
ENSG00000115414	FN1	3.22e-252	0.876543	1480.13	1438.73	2683.1	2732.29
ENSG00000115468	EFHD1	0.000535318	-0.823176	14.3747	11.3972	7.16593	7.58293
ENSG00000115590	IL1R2	0.0017823	1.35015	2.03185	1.34482	3.61526	5.14482
ENSG00000115594	IL1R1	7.48e-42	1.2208	13.8333	15.818	35.1916	34.5362
ENSG00000115919	KYNU	0.0104641	0.848799	0.600356	0.514443	1.0356	0.995938
ENSG00000115956	PLEK	8.49e-09	-0.846064	27.5838	23.8608	14.6935	14.2402
ENSG00000116017	ARID3A	7.16e-07	0.822311	5.0545	4.49285	8.54284	8.53655
ENSG00000116128	BCL9	2.4e-18	0.591968	39.4382	38.9113	61.3998	57.893
ENSG00000116191	RALGPS2	1.74e-27	-0.690658	43.4861	45.0055	27.1915	28.2141
ENSG00000116459	ATP5PB	3.32e-27	-0.598873	165.727	168.284	111.012	111.815
ENSG00000116962	NID1	9.88e-11	1.74046	1.2998	1.70205	4.75777	5.34742
ENSG00000117020	AKT3	8.08e-32	0.603463	33.2747	32.5352	50.2752	50.7837
ENSG00000117262	GPR89A	1.03e-05	0.699514	9.19896	11.8265	15.6939	18.7813
ENSG00000117318	ID3	1.29e-42	0.74769	309.589	289.333	493.378	523.61
ENSG00000117385	P3H1	7.26e-44	0.608449	96.2462	95.3492	145.17	150.074
ENSG00000117407	ARTN	0.0438604	0.588337	6.7192	6.25529	8.35908	11.4108
ENSG00000117477	CCDC181	0.00308615	-1.45543	2.27525	2.57422	1.09352	0.680986
ENSG00000117525	F3	5.02e-34	0.820565	70.3364	73.029	129.487	126.214
ENSG00000117594	HSD11B1	0.010374	2.62246	0.3406	0.269749	1.88948	1.9267
ENSG00000117724	CENPF	9.32e-242	1.3608	66.4194	65.2775	175.245	166.488
ENSG00000117758	STX12	2.28e-23	-1.02126	41.2108	39.6218	20.1239	20.1257
ENSG00000118217	ATF6	3.5e-25	-0.64372	55.3581	53.2905	35.1452	35.1373
ENSG00000119227	PIGZ	0.00101062	0.834787	5.6362	4.68695	9.88436	8.73824
ENSG00000119514	GALNT12	2.88e-07	-1.19526	12.7961	10.6603	4.62827	5.75942
ENSG00000119630	PGF	6.66e-08	1.8955	1.03518	0.702722	2.95337	3.62502
ENSG00000119673	ACOT2	0.0180745	-1.5358	2.79768	2.04527	0.962787	0.721407
ENSG00000119681	LTBP2	1.34e-07	1.13486	1.83424	1.95439	4.02011	4.3857
ENSG00000119938	PPP1R3C	0.00587623	0.696831	7.49884	7.46379	13.6369	10.8278
ENSG00000120306	CYSTM1	0.000124322	-1.02837	15.7149	13.3977	7.84112	6.56552
ENSG00000120594	PLXDC2	9.25e-21	1.12056	4.10477	4.40575	9.108	9.58154
ENSG00000120708	TGFBI	1.19e-142	0.700499	1427.03	1380.43	2279.1	2331.47
ENSG00000120738	EGR1	0.00516459	0.899259	2.90026	3.77046	6.60999	5.91584
ENSG00000120756	PLS1	1.18e-09	-0.685628	35.1084	37.7934	25.3225	20.3834
ENSG00000120820	GLT8D2	0.000512743	1.5293	1.25952	1.05986	3.12734	3.66138
ENSG00000120937	NPPB	8.39e-92	-3.32278	154.812	163.749	17.963	14.0203
ENSG00000121104	FAM117A	0.000441457	-0.691571	13.7556	11.4576	7.73642	8.06376
ENSG00000121361	KCNJ8	0.0390647	-1.60688	2.70039	1.86794	0.293614	1.2461
ENSG00000121578	B4GALT4	1.94e-07	0.599663	11.0544	10.7393	16.5246	16.8606
ENSG00000121797	CCRL2	0.0312479	1.13579	1.20525	1.29544	2.28007	3.28267
ENSG00000122035	RASL11A	0.0204888	-0.752822	7.16624	7.07496	3.82967	4.73045
ENSG00000122420	PTGFR	1.29e-09	1.45961	1.98049	2.28201	5.4361	6.40184
ENSG00000122483	CCDC18	7.46e-10	0.700612	13.1802	14.644	22.4791	23.1765
ENSG00000122786	CALD1	1.19e-71	-0.617874	227.727	223.88	149.63	147.715
ENSG00000122862	SRGN	5.85e-05	-0.698132	44.0088	46.3325	27.034	29.2568
ENSG00000123095	BHLHE41	6.93e-13	0.905272	13.6965	13.7047	25.4427	26.4279
ENSG00000123243	ITIH5	2.96e-21	-2.03959	2.95727	3.06007	0.699312	0.781851
ENSG00000123610	TNFAIP6	1.12e-12	1.05594	24.4377	22.1129	48.3873	49.5347
ENSG00000123892	RAB38	0.0170216	-0.723642	14.0854	14.1697	8.62372	8.66478
ENSG00000124107	SLPI	0.00111404	6.8372	0	0	0.927765	5.79304
ENSG00000124216	SNAI1	6.55e-73	1.50849	59.7547	55.6771	161.398	170.861
ENSG00000124333	VAMP7	3.22e-09	1.55729	3.97154	3.97722	10.1497	13.5333
ENSG00000124406	ATP8A1	0.000762986	0.976924	1.04233	1.01974	1.83509	2.27371
ENSG00000124702	KLHDC3	3.13e-28	0.82597	77.9666	79.9458	142.733	140.013
ENSG00000124882	EREG	1.93e-51	0.66352	125.945	129.718	208.335	200.682
ENSG00000125266	EFNB2	0.00380709	0.666714	4.52736	3.97266	6.92336	6.72595
ENSG00000125384	PTGER2	0.0108367	0.597902	9.7496	8.52121	14.6929	13.2626
ENSG00000125398	SOX9	4.66e-08	0.744395	12.6422	13.3325	21.4277	22.5342
ENSG00000125457	MIF4GD	0.00312464	-0.614124	14.8017	18.1369	11.3948	10.298
ENSG00000125798	FOXA2	0.00156497	0.665461	8.96892	9.91054	14.9761	15.2537
ENSG00000125844	RRBP1	1.7e-48	0.661079	100.993	107.355	163.521	169.309
ENSG00000125845	BMP2	2.17e-09	0.753148	16.5367	16.7113	28.9602	27.6358
ENSG00000125898	FAM110A	0.0127449	0.604291	8.22996	7.07986	12.0868	11.4555
ENSG00000125966	MMP24	6.83e-17	-0.664428	65.0403	63.9378	38.8976	43.4195
ENSG00000125968	ID1	5.01e-56	0.725638	412.31	413.731	684.495	695.851
ENSG00000125971	DYNLRB1	0.00041278	1.14631	4.46602	3.02579	7.97953	8.8597
ENSG00000126003	PLAGL2	3.5e-22	0.721288	38.7424	35.1541	62.6987	60.4718
ENSG00000126243	LRFN3	0.00181866	0.661105	6.12481	5.12317	8.0717	9.95633
ENSG00000126705	AHDC1	2.69e-20	0.773046	32.0587	27.5651	48.1172	54.9945
ENSG00000126709	IFI6	3.27e-57	1.42737	95.7192	97.9688	258.414	267.944
ENSG00000126878	AIF1L	1.08e-50	-0.957173	109.204	101.061	52.5921	56.951
ENSG00000127124	HIVEP3	0.000392123	0.71645	1.96605	1.74299	2.86714	3.3051
ENSG00000127129	EDN2	0.000123141	-0.689626	30.4495	31.8447	19.9517	19.0404
ENSG00000127325	BEST3	0.00464924	-1.4631	1.3757	1.45601	0.698268	0.330148
ENSG00000127399	LRRC61	4.51e-45	-1.02605	155.831	159.165	77.4071	78.893
ENSG00000127980	PEX1	0.000611652	-0.615544	7.38075	7.19401	5.23224	4.36372
ENSG00000128011	LRFN1	0.0374119	-0.915762	3.68102	3.37772	1.47191	2.3296
ENSG00000128510	CPA4	3.77e-08	1.80635	1.21439	1.7518	4.98277	5.45201
ENSG00000128512	DOCK4	9.46e-10	1.02898	2.65547	3.08622	6.39782	5.4097
ENSG00000128567	PODXL	1.97e-06	-0.683764	11.1071	11.4642	7.31327	6.87162
ENSG00000128573	FOXP2	0.00148876	0.690954	1.40828	1.3359	2.19477	2.28553
ENSG00000128604	IRF5	5.08e-31	-1.82015	18.1751	17.3495	4.72657	5.46246
ENSG00000129055	ANAPC13	1.97e-11	-0.713012	57.706	56.969	35.5115	35.1723
ENSG00000129521	EGLN3	1.38e-16	-0.812858	25.2493	24.4284	13.405	15.2106
ENSG00000130024	PHF10	1.2e-14	-0.594078	47.5932	45.136	31.5358	30.5361
ENSG00000130176	CNN1	4.41e-06	-1.35015	10.4075	9.30875	2.95607	4.90606
ENSG00000130224	LRCH2	0.00222275	-0.977906	4.08968	4.01437	2.40024	1.74271
ENSG00000130305	NSUN5	1.51e-07	-0.666789	28.6952	28.1054	18.0273	18.1318
ENSG00000130311	DDA1	2.22e-28	0.776189	39.8789	40.2488	68.8225	69.8395
ENSG00000130508	PXDN	7.23e-48	-2.08586	10.3537	8.96923	2.24955	2.35596
ENSG00000130545	CRB3	0.0102301	-0.638609	19.2047	20.3293	11.3469	14.3636
ENSG00000130589	HELZ2	5.28e-52	0.886194	23.944	25.5884	45.6818	46.7851
ENSG00000130638	ATXN10	1.88e-33	-0.853108	67.6338	70.9002	37.3701	40.153
ENSG00000130649	CYP2E1	0.0161384	0.959037	0.669024	0.964333	1.87726	1.31197
ENSG00000130702	LAMA5	2.08e-53	1.63087	3.93391	3.70302	11.5625	12.3667
ENSG00000130720	FIBCD1	6.83e-17	1.11319	11.2791	11.1116	25.7433	23.1698
ENSG00000130768	SMPDL3B	0.00193115	-2.02233	2.48179	2.10592	0.726743	0.405165
ENSG00000130787	HIP1R	2.18e-53	0.96692	34.6748	32.8012	67.4114	65.9089
ENSG00000131015	ULBP2	0.000206992	-0.772561	39.5403	30.6277	21.2619	20.2859
ENSG00000131016	AKAP12	1.93e-44	-0.772716	66.0632	63.9213	38.1445	38.7563
ENSG00000131061	ZNF341	0.00146866	0.602084	5.7095	5.5495	8.748	8.5217
ENSG00000131459	GFPT2	3.2e-09	1.21592	4.96334	3.86607	11.0488	9.7131
ENSG00000131467	PSME3	4.88e-158	-1.47379	184.252	178.943	62.6009	69.6693
ENSG00000132182	NUP210	4.62e-74	-1.82375	27.8284	26.2907	7.18596	8.29458
ENSG00000132357	CARD6	0.00274948	0.6724	4.9993	4.98496	7.95469	8.12686
ENSG00000132434	LANCL2	9.97e-06	-0.594125	23.1507	21.8733	16.6536	13.438
ENSG00000132530	XAF1	7.16e-06	1.20067	2.08902	1.55684	4.20736	4.28972
ENSG00000132561	MATN2	2.28e-213	-2.06284	89.1206	87.1572	22.3989	20.1769
ENSG00000132692	BCAN	0.00365011	-1.07499	3.89078	3.14562	1.3345	2.06054
ENSG00000132718	SYT11	6.95e-05	-1.02146	5.43278	5.27337	2.86326	2.4569
ENSG00000132965	ALOX5AP	0.000520996	-0.953377	13.9632	13.7341	7.03947	7.4237
ENSG00000132970	WASF3	1.08e-20	1.9241	2.28574	2.38089	9.05218	8.82818
ENSG00000133083	DCLK1	0.0155491	-0.628823	1.85694	2.09959	1.37836	1.20092
ENSG00000133106	EPSTI1	3.24e-06	1.94205	0.557799	1.15963	3.70578	2.8924
ENSG00000133107	TRPC4	3.82e-07	0.886995	3.97845	3.50094	7.176	6.81375
ENSG00000133135	RNF128	1.87e-05	0.728927	10.6724	12.0819	20.4376	17.5827
ENSG00000133315	MACROD1	0.000836075	0.69409	11.2203	12.7943	18.9944	20.2304
ENSG00000133627	ACTR3B	0.000862916	-0.593203	8.81965	8.85254	6.16528	5.65985
ENSG00000133863	TEX15	1.05e-15	1.34875	2.17761	2.31192	6.22206	5.3111
ENSG00000134070	IRAK2	2.65e-06	0.700439	13.759	13.2843	23.3148	21.0696
ENSG00000134115	CNTN6	2.09e-08	1.74919	0.997494	1.37015	4.06653	3.93807
ENSG00000134202	GSTM3	6.63e-05	-1.13864	4.98725	4.61526	2.07598	2.33963
ENSG00000134215	VAV3	0.00297285	0.8487	2.45534	1.67476	3.53192	4.01691
ENSG00000134243	SORT1	1.61e-58	-1.30228	30.3471	30.3649	11.9754	12.921
ENSG00000134317	GRHL1	0.00727348	-1.20419	1.27365	1.61564	0.498339	0.773395
ENSG00000134321	RSAD2	2.86e-05	1.08708	2.61747	3.23904	6.79182	5.73523
ENSG00000134326	CMPK2	0.0396841	1.00943	0.917768	1.16139	2.01368	2.20706
ENSG00000134709	HOOK1	4.57e-35	-1.34586	21.4513	22.4157	8.73647	8.69492
ENSG00000134874	DZIP1	1.66e-07	0.731975	6.0396	5.80249	10.3038	9.56664
ENSG00000134955	SLC37A2	0.00502273	0.976303	1.15073	1.52787	2.5874	2.72291
ENSG00000134996	OSTF1	1.32e-14	-1.11082	62.3996	58.1685	28.7139	27.6942
ENSG00000135077	HAVCR2	0.0328072	-1.84858	1.17577	1.01584	0.344301	0.268731
ENSG00000135114	OASL	1.34e-05	0.843936	7.22379	7.13204	12.2895	13.7745
ENSG00000135127	BICDL1	0.00166244	-0.647394	7.91952	7.12119	4.90702	4.8006
ENSG00000135253	KCP	2.03e-12	-1.90084	3.23814	3.82247	0.858204	1.05628
ENSG00000135298	ADGRB3	0.0046827	1.41658	0.574821	0.465594	1.64117	1.16599
ENSG00000135525	MAP7	9.22e-08	-0.816337	12.7794	14.283	7.41054	8.12137
ENSG00000135636	DYSF	0.000625969	-0.639183	5.69889	5.66405	3.57031	3.80701
ENSG00000135968	GCC2	1.56e-14	0.63816	13.724	13.4669	22.4495	20.2879
ENSG00000135976	ANKRD36	6.97e-06	0.742643	4.001	4.42776	7.96296	6.25342
ENSG00000136048	DRAM1	6.93e-22	-0.72577	71.9327	70.8062	44.4884	42.6926
ENSG00000136205	TNS3	2.21e-68	-0.938931	57.4203	55.0649	29.2674	30.0463
ENSG00000136247	ZDHHC4	1.86e-05	-0.879603	10.8827	11.7817	6.19223	6.24865
ENSG00000136274	NACAD	0.00189666	-1.1113	3.36559	3.15757	1.76051	1.28008
ENSG00000136383	ALPK3	5.95e-54	-1.96471	11.9803	11.2683	2.87257	3.15599
ENSG00000136630	HLX	0.000909907	0.860385	3.04961	2.44542	4.89523	5.21363
ENSG00000136869	TLR4	3.1e-09	2.28596	0.206869	0.353272	1.55482	1.17834
ENSG00000137198	GMPR	0.0192465	-0.892362	5.7478	6.69074	3.23071	3.53994
ENSG00000137309	HMGA1	0.000923785	0.763163	8.22534	8.10637	14.0989	13.91
ENSG00000137460	FHDC1	2.78e-19	1.70492	2.3173	2.50543	7.9955	7.87163
ENSG00000137491	SLCO2B1	8.29e-42	1.03689	13.2376	13.8209	28.2652	27.8006
ENSG00000137496	IL18BP	0.000874904	0.623979	8.21767	7.89143	13.6145	11.4469
ENSG00000137575	SDCBP	1.29e-50	-0.663475	209.448	216.972	136.838	135.112
ENSG00000137673	MMP7	1.16e-10	1.41494	6.62233	6.15306	18.511	15.9053
ENSG00000137766	UNC13C	8.85e-24	2.04181	1.17691	0.826171	4.36538	4.00498
ENSG00000137872	SEMA6D	9.62e-07	-1.1906	3.91744	3.57709	1.80575	1.50646
ENSG00000137959	IFI44L	1.43e-78	2.90849	1.31597	1.32435	10.0708	9.95714
ENSG00000137965	IFI44	1.41e-30	1.17819	37.1037	35.5226	85.9628	80.1009
ENSG00000138166	DUSP5	0.000175402	0.804305	8.26147	10.2971	16.8684	15.7906
ENSG00000138182	KIF20B	5.6e-59	1.04003	32.6111	32.4603	69.5321	65.6255
ENSG00000138190	EXOC6	1.01e-09	-0.955297	10.0161	10.5156	5.35587	5.33905
ENSG00000138411	HECW2	2.04e-06	0.818788	1.27614	1.33513	2.29665	2.35615
ENSG00000138496	PARP9	5.23e-16	0.682918	17.2181	16.6329	28.5094	26.3884
ENSG00000138640	FAM13A	1.52e-09	0.697305	5.42332	5.53227	8.69625	9.25867
ENSG00000138650	PCDH10	0.0100338	1.10295	0.539501	0.480684	1.17664	1.03847
ENSG00000138760	SCARB2	2.68e-53	0.637488	41.2942	41.7953	66.2324	64.3402
ENSG00000138771	SHROOM3	5.1e-21	0.674349	13.6297	13.4857	21.9582	21.7679
ENSG00000138772	ANXA3	5.84e-22	-1.11456	24.6009	25.1215	11.3527	11.8586
ENSG00000138778	CENPE	4.49e-36	1.06197	10.9278	11.2667	22.9003	23.92
ENSG00000139266	MARCHF9	2.63e-05	-0.721737	14.7697	13.8025	9.09151	8.40743
ENSG00000139329	LUM	0.0125751	1.15193	1.63886	2.67224	5.96905	3.63556
ENSG00000139370	SLC15A4	1.38e-12	-0.652804	37.406	42.2554	25.871	25.2769
ENSG00000139438	FAM222A	0.00182901	0.950518	2.37899	2.60305	4.83981	4.87929
ENSG00000139618	BRCA2	6.9e-25	1.02077	6.7019	7.42027	14.8595	14.0524
ENSG00000139998	RAB15	5.58e-05	-0.585978	15.6294	17.2661	10.5654	11.5829
ENSG00000140450	ARRDC4	0.00292506	-0.916242	5.13466	4.6188	2.49566	2.7359
ENSG00000140465	CYP1A1	0.00746577	2.2806	0.204299	0.273039	1.42583	0.898861
ENSG00000140564	FURIN	3.24e-67	0.898877	78.594	75.8704	144.644	146.498
ENSG00000140718	FTO	6.42e-39	0.994592	7.40721	6.96332	14.7511	14.1916
ENSG00000140945	CDH13	1.34e-26	-1.80592	7.17012	6.87166	1.76375	2.3096
ENSG00000141380	SS18	5.94e-41	0.779763	45.9331	46.0037	80.2032	79.2708
ENSG00000141441	GAREM1	0.000853986	0.742949	2.49973	2.68801	4.33834	4.42905
ENSG00000141447	OSBPL1A	1.19e-23	2.59045	0.801762	0.723877	4.15509	5.16027
ENSG00000141526	SLC16A3	2e-139	1.08578	70.8788	74.1358	151.766	159.222
ENSG00000142089	IFITM3	8.63e-23	0.712797	163.012	166.989	264.944	281.69
ENSG00000142102	PGGHG	3.93e-05	0.597028	9.46441	9.61788	14.937	14.2113
ENSG00000142156	COL6A1	1e-68	1.28009	33.4372	29.7774	76.9574	78.3567
ENSG00000142173	COL6A2	4.25e-38	0.745318	71.9284	70.2706	115.137	125.898
ENSG00000142197	DOP1B	2.05e-32	-0.742498	46.404	45.5737	28.0148	27.5295
ENSG00000142459	EVI5L	1.47e-08	1.2572	2.30641	2.82149	5.9257	6.43714
ENSG00000142623	PADI1	0.00180495	-1.50877	2.06569	1.78849	0.770646	0.594162
ENSG00000142661	MYOM3	0.013735	-0.683729	3.01816	2.50099	1.81035	1.66281
ENSG00000143036	SLC44A3	5.55e-05	-0.816878	13.8515	14.7492	8.12686	8.27361
ENSG00000143126	CELSR2	1.31e-27	0.613128	28.0908	27.2595	41.9128	43.6795
ENSG00000143195	ILDR2	2.74e-28	-1.06856	12.7276	13.124	6.42317	6.01912
ENSG00000143320	CRABP2	0.000379101	0.936236	13.2475	11.7797	23.9338	24.5307
ENSG00000143382	ADAMTSL4	4.31e-12	-1.25368	11.5563	10.764	3.92588	5.56923
ENSG00000143603	KCNN3	2.57e-08	1.28792	0.978296	1.01973	2.40577	2.52303
ENSG00000143669	LYST	2.05e-11	0.596409	6.45026	6.48263	9.98918	9.76416
ENSG00000143842	SOX13	0.0187722	0.674054	2.12843	1.80019	3.21683	3.12635
ENSG00000143878	RHOB	9.35e-28	1.14741	54.5012	43.0347	105.006	113.776
ENSG00000144366	GULP1	4.28e-20	0.892357	8.21842	7.84805	15.5866	14.5464
ENSG00000144455	SUMF1	6.41e-07	-0.61572	14.8202	14.5811	9.88734	9.49367
ENSG00000144476	ACKR3	3.5e-05	-1.17498	14.2223	12.6102	7.16784	4.79535
ENSG00000144674	GOLGA4	1.91e-26	0.775559	17.0751	17.3028	30.5133	28.9208
ENSG00000144749	LRIG1	0.0178296	-0.682851	3.02704	3.45103	2.01825	2.05603
ENSG00000144810	COL8A1	7.29e-65	-0.585528	217.981	215.158	144.78	146.923
ENSG00000144843	ADPRH	0.0190368	-1.02094	2.13881	2.91644	1.13825	1.37938
ENSG00000145147	SLIT2	2.88e-10	1.18359	2.10952	2.68111	5.00469	5.97631
ENSG00000145284	SCD5	0.000143695	1.39071	1.66348	1.18088	3.94247	3.62116
ENSG00000145423	SFRP2	1.07e-07	3.17414	0.645025	0.306508	4.01691	4.81097
ENSG00000145824	CXCL14	4.95e-05	3.69117	0.0434589	0.361395	2.93972	2.13059
ENSG00000145911	N4BP3	0.0119855	-1.51577	0.960851	1.32887	0.307963	0.504774
ENSG00000145934	TENM2	1.4e-125	0.979909	56.4643	56.1722	111.062	113.455
ENSG00000146005	PSD2	0.0343792	1.64435	0.284084	0.314985	0.752393	1.14276
ENSG00000146072	TNFRSF21	4.41e-11	0.690351	24.4959	24.1936	40.4777	38.8964
ENSG00000146109	ABT1	3.64e-14	-0.952481	35.3183	33.6765	18.0683	17.9642
ENSG00000146409	SLC18B1	0.0419512	-0.620912	7.54494	7.31395	4.4718	5.31131
ENSG00000146592	CREB5	1.02e-39	-0.771385	54.4409	53.8937	33.4123	30.6755
ENSG00000146674	IGFBP3	4.9e-269	0.951869	1307.09	1274.48	2498.37	2548.23
ENSG00000146676	PURB	1.85e-28	-0.601107	62.7186	64.7553	42.9445	41.9333
ENSG00000146678	IGFBP1	0.00434321	0.790857	9.30449	8.38324	13.9191	17.0845
ENSG00000146966	DENND2A	0.0251769	-1.06305	1.9737	1.7339	0.997265	0.792275
ENSG00000147100	SLC16A2	0.00119053	0.696954	5.17947	5.36908	8.50292	8.77341
ENSG00000147144	CCDC120	0.00115926	-1.85999	2.32413	1.84066	0.242612	0.933281
ENSG00000147251	DOCK11	0.000518808	-0.61026	8.27536	7.78278	5.19683	5.44213
ENSG00000147394	ZNF185	0.0421596	-0.607948	4.60193	4.57698	3.29409	2.78035
ENSG00000147676	MAL2	5.19e-31	-0.984086	67.4317	64.8626	34.1236	33.4545
ENSG00000148082	SHC3	1.63e-09	1.12907	2.5457	2.54402	4.99574	6.27047
ENSG00000148344	PTGES	2.57e-20	0.989864	43.1199	51.7104	92.9865	97.0545
ENSG00000148346	LCN2	2.92e-11	-1.05529	49.6918	42.8687	23.5014	21.498
ENSG00000148426	PROSER2	1.07e-09	-0.626331	45.4346	41.365	28.0021	28.8664
ENSG00000148600	CDHR1	6.3e-06	-1.56242	2.12107	2.16357	0.739267	0.72591
ENSG00000148677	ANKRD1	4.15e-09	-1.08346	26.4563	25.6072	13.1787	11.6128
ENSG00000148702	HABP2	0.0202513	-0.876229	3.68862	3.96062	2.18336	2.02118
ENSG00000148848	ADAM12	1.14e-16	-0.62081	29.2227	28.5419	18.4503	19.5328
ENSG00000149260	CAPN5	5.61e-12	0.666948	16.4054	16.8142	26.7299	26.5475
ENSG00000149679	CABLES2	7.76e-12	0.820017	19.2298	17.5105	31.044	34.6063
ENSG00000150687	PRSS23	3.03e-62	0.812226	37.8906	38.5977	66.7509	68.9667
ENSG00000150764	DIXDC1	5.94e-12	0.68569	11.6062	12.7366	19.9213	19.6022
ENSG00000151229	SLC2A13	7.78e-09	0.682779	7.01345	6.88719	11.5301	11.0124
ENSG00000151233	GXYLT1	3.85e-16	-0.651399	32.307	32.092	21.0098	20.4068
ENSG00000151474	FRMD4A	2.33e-23	-1.20917	8.11791	7.60259	3.41372	3.46035
ENSG00000151655	ITIH2	0.0382709	1.83305	0.257674	0.306109	1.05134	0.971739
ENSG00000151689	INPP1	7.98e-06	-1.12235	8.59273	7.55613	3.78837	3.71117
ENSG00000151690	MFSD6	4.22e-15	-0.864925	23.2688	22.3339	13.172	12.1116
ENSG00000151692	RNF144A	0.000194336	0.703656	4.71074	4.42639	7.12974	7.92906
ENSG00000152076	CCDC74B	0.00107553	0.798759	3.88316	3.6132	6.5519	6.63676
ENSG00000152078	TLCD4	3.63e-13	-0.757042	20.3973	22.1879	13.128	12.3017
ENSG00000152217	SETBP1	1.49e-06	1.84898	0.250933	0.341725	1.13029	1.01556
ENSG00000152291	TGOLN2	0	-1.40896	486.184	487.737	186.941	183.587
ENSG00000152402	GUCY1A2	1.34e-07	0.893038	1.98971	2.11359	4.12015	3.56652
ENSG00000152661	GJA1	4.98e-10	1.10662	7.60978	7.5385	15.3913	17.6065
ENSG00000152779	SLC16A12	1.07e-10	-1.29341	10.0222	8.87198	4.06607	3.71977
ENSG00000153029	MR1	3.15e-06	-1.00959	4.19607	4.9739	2.54351	2.04295
ENSG00000153132	CLGN	0.000309255	-2.01728	2.61569	2.78218	0.587825	0.764673
ENSG00000153233	PTPRR	0.00510767	-0.793152	4.44748	4.49399	2.57976	2.63473
ENSG00000153294	ADGRF4	0.00536532	1.10857	1.544	1.98457	3.72328	3.94545
ENSG00000153561	RMND5A	4.1e-71	-1.38384	54.2254	51.9738	21.5715	19.5102
ENSG00000153714	LURAP1L	0.00355163	1.37777	1.2614	1.0989	3.03983	3.17132
ENSG00000153790	C7orf31	0.000250832	-0.77513	10.4329	12.394	7.31603	6.12212
ENSG00000153822	KCNJ16	6.45e-43	1.47189	10.6003	13.1557	33.2873	33.1514
ENSG00000153956	CACNA2D1	3.58e-06	-1.03632	3.7621	4.03822	1.98895	1.84847
ENSG00000153982	GDPD1	0.00269088	-1.27494	3.13669	2.78821	1.366	1.10294
ENSG00000154127	UBASH3B	5.18e-34	0.733915	30.3052	31.8271	51.9905	52.3829
ENSG00000154146	NRGN	7.77e-05	0.928174	16.4162	13.1974	29.5544	27.4853
ENSG00000154274	C4orf19	0.00118094	1.4101	1.07529	0.844006	2.84515	2.31722
ENSG00000154639	CXADR	2.65e-26	3.1256	0.755532	0.491112	5.7857	5.30427
ENSG00000154655	L3MBTL4	2e-08	-1.72858	2.63134	2.71599	0.752641	0.881166
ENSG00000154736	ADAMTS5	0.00830002	0.623516	2.52264	2.06749	3.71841	3.4363
ENSG00000154917	RAB6B	0.00169949	0.88507	2.56572	1.91974	4.27686	4.11624
ENSG00000154928	EPHB1	6.67e-17	2.37416	0.690795	0.90857	4.31783	4.01623
ENSG00000155016	CYP2U1	0.00160173	-0.713855	5.59643	6.40726	3.8451	3.53576
ENSG00000155189	AGPAT5	9.86e-22	-1.04257	28.326	24.5592	13.1675	12.7862
ENSG00000155254	MARVELD1	1.88e-30	0.78689	62.9667	68.5715	114.22	114.937
ENSG00000155629	PIK3AP1	1.15e-07	-1.17378	6.05104	6.81201	2.81918	2.94019
ENSG00000156103	MMP16	1.26e-22	1.16101	4.61481	4.73277	9.94039	11.1923
ENSG00000156218	ADAMTSL3	0.000423918	0.729834	2.84285	2.50939	4.81013	4.16003
ENSG00000156265	MAP3K7CL	0.0008398	-1.02911	6.00661	5.86815	2.18514	3.72567
ENSG00000156411	ATP5MPL	4.81e-05	-0.843767	12.7679	12.3015	6.31478	7.83545
ENSG00000156603	MED19	2.56e-09	0.847224	24.1901	24.0653	41.6356	46.1588
ENSG00000157216	SSBP3	1.29e-17	0.614307	38.0961	37.1225	57.2659	59.1391
ENSG00000157570	TSPAN18	0.000686016	-1.65936	1.55564	1.52591	0.551661	0.430577
ENSG00000158106	RHPN1	1.82e-07	-1.10419	9.02623	9.79683	4.60349	4.22917
ENSG00000158290	CUL4B	2.78e-65	-0.964374	72.8594	76.5211	37.8488	39.5176
ENSG00000158373	H2BC5	0.0254247	1.54057	1.47815	2.8096	6.66585	5.82214
ENSG00000158560	DYNC1I1	0.034452	-0.827404	3.58883	3.1027	1.49293	2.33836
ENSG00000158769	F11R	2.67e-09	-0.619586	27.8981	29.3545	19.1199	18.5049
ENSG00000159167	STC1	3.51e-12	0.598418	33.9048	32.5084	50.4483	51.2072
ENSG00000159314	ARHGAP27	5.24e-18	-1.45315	6.43776	5.91683	2.33356	2.22497
ENSG00000159733	ZFYVE28	0.00116749	1.49441	0.366113	0.360675	1.02589	1.04393
ENSG00000160208	RRP1B	3.17e-43	-0.660841	134.404	135.534	87.0452	85.4344
ENSG00000160216	AGPAT3	1.02e-115	-1.07575	76.2898	73.9464	35.7332	36.3068
ENSG00000160229	ZNF66	0.00137112	0.762333	3.20243	3.12248	5.44968	5.39287
ENSG00000160606	TLCD1	0.0130068	-1.00784	8.86581	9.23485	4.41475	4.68408
ENSG00000160781	PAQR6	0.0267911	1.05011	2.37384	1.53089	4.40581	3.79403
ENSG00000161888	SPC24	1.42e-19	0.890212	35.5539	32.001	62.5207	64.152
ENSG00000162104	ADCY9	3.7e-18	0.586554	21.4962	21.1558	32.5544	32.1663
ENSG00000162407	PLPP3	1.3e-18	0.915356	15.8573	15.8015	28.5983	31.7833
ENSG00000162409	PRKAA2	1e-21	-1.22758	11.0108	10.8369	4.82348	4.5984
ENSG00000162430	SELENON	1.06e-20	0.620501	72.2023	65.2936	104.665	109.14
ENSG00000162496	DHRS3	7.85e-10	-0.66289	50.4488	44.7022	31.8292	28.8847
ENSG00000162511	LAPTM5	0.00540561	1.61238	0.611561	0.758104	2.11267	2.10576
ENSG00000162571	TTLL10	0.0442744	2.11679	0.386434	0.025504	1.06035	0.782633
ENSG00000162599	NFIA	2e-06	0.697086	0.899995	0.90861	1.58472	1.37461
ENSG00000162614	NEXN	5.8e-17	-0.73154	44.6764	46.2704	27.6515	27.6792
ENSG00000162654	GBP4	0.00236394	1.03088	1.25791	1.37813	2.61122	2.82872
ENSG00000162692	VCAM1	4.66e-158	1.63756	29.755	28.8752	93.3463	91.0217
ENSG00000162885	B3GALNT2	1.31e-84	1.3295	18.7673	18.8501	48.6225	46.8753
ENSG00000163002	NUP35	4.18e-17	-1.15484	21.751	22.2676	9.61648	10.374
ENSG00000163121	NEURL3	0.00796745	-1.04836	5.36876	4.94698	2.69749	2.33615
ENSG00000163359	COL6A3	5.9e-07	1.10164	0.842218	0.953385	1.81333	2.07864
ENSG00000163449	TMEM169	0.0125483	0.605487	5.32305	6.60468	8.96686	9.33824
ENSG00000163513	TGFBR2	2.08e-38	0.666449	61.5855	63.5904	98.4139	102.335
ENSG00000163577	EIF5A2	2.78e-31	-0.645349	107.626	103.106	68.6736	67.4711
ENSG00000163590	PPM1L	1.2e-06	0.987206	1.64185	1.63905	3.25168	3.32133
ENSG00000163624	CDS1	0.00040881	-0.60917	12.5291	13.3461	8.44799	8.68872
ENSG00000163661	PTX3	9.88e-11	1.16997	12.5285	12.0691	27.0017	28.9783
ENSG00000163694	RBM47	1.17e-34	-0.929269	41.4389	39.8957	22.6404	20.4829
ENSG00000163739	CXCL1	6.96e-140	1.32388	218.737	216.283	537.453	563.401
ENSG00000163877	SNIP1	2.94e-12	-0.817547	20.8349	20.3466	12.2168	11.3783
ENSG00000163888	CAMK2N2	0.0125981	0.861557	6.26592	7.23305	10.536	14.2672
ENSG00000164099	PRSS12	6.14e-06	1.11019	2.44376	2.5469	5.89167	4.97544
ENSG00000164124	TMEM144	0.00738748	-0.795892	2.27386	2.22718	1.33533	1.28336
ENSG00000164220	F2RL2	0.00668583	0.738984	4.48297	4.21862	7.70687	6.96508
ENSG00000164251	F2RL1	1.03e-06	0.591348	23.9917	26.5875	38.3729	38.5551
ENSG00000164418	GRIK2	6.41e-07	1.85662	0.565796	0.537719	1.88325	2.16217
ENSG00000164631	ZNF12	1.46e-08	-0.622713	24.1476	26.0805	16.1073	16.8504
ENSG00000164651	SP8	0.000440653	-0.721644	11.3349	11.0522	6.37025	7.37101
ENSG00000165105	RASEF	1.66e-25	-1.06708	23.5894	25.5833	11.707	12.001
ENSG00000165181	SHOC1	0.00829279	1.32038	0.73851	0.536145	1.99705	1.22061
ENSG00000165215	CLDN3	0.00369494	-4.54883	1.61692	2.08092	0	0.16938
ENSG00000165355	FBXO33	0.0107187	-0.614314	8.17547	7.78036	5.19031	5.34856
ENSG00000165376	CLDN2	3.18e-09	0.62631	29.2732	26.6425	44.025	43.2531
ENSG00000165424	ZCCHC24	6.46e-11	0.712078	17.2411	16.4825	29.0093	26.8029
ENSG00000165548	TMEM63C	0.000174234	1.91489	0.337228	0.432666	1.21661	1.71262
ENSG00000165617	DACT1	0.0189431	1.88531	0.229393	0.272512	0.697855	1.17748
ENSG00000165698	SPACA9	2.17e-05	0.983568	7.7835	5.81522	12.8623	14.409
ENSG00000165795	NDRG2	0.0126851	-1.07094	1.7621	1.68816	1.04975	0.600213
ENSG00000165816	VWA2	1.54e-08	3.01887	0.135104	0.272848	1.59568	1.69834
ENSG00000165985	C1QL3	0.019021	-0.747683	8.9227	7.93919	4.46051	5.72172
ENSG00000166033	HTRA1	2.24e-06	0.667327	24.605	28.8674	45.055	40.5687
ENSG00000166147	FBN1	6.07e-19	1.17945	2.65093	3.04107	6.26768	6.74556
ENSG00000166311	SMPD1	7.12e-09	0.625169	33.2866	31.6571	48.8864	52.4322
ENSG00000166341	DCHS1	5.15e-05	1.26496	0.8092	0.76143	2.099	1.71215
ENSG00000166415	WDR72	0.0223407	-0.887342	2.43287	1.66512	1.36522	0.868399
ENSG00000166432	ZMAT1	0.00221577	-1.70362	1.555	1.36187	0.694658	0.199753
ENSG00000166444	DENND2B	1.21e-11	0.639182	8.08843	7.91441	12.1675	13.0349
ENSG00000166578	IQCD	0.0142672	1.4886	0.802488	0.994781	2.62238	2.45615
ENSG00000166689	PLEKHA7	8.04e-14	-0.662014	22.181	20.1645	13.9018	13.1405
ENSG00000166825	ANPEP	3.25e-05	-1.17723	4.95757	4.50616	2.10268	2.12908
ENSG00000166920	C15orf48	0.000639658	-0.686288	29.0177	30.3355	18.8907	18.3537
ENSG00000166922	SCG5	3.24e-08	1.07877	9.53681	9.75075	21.2349	19.8987
ENSG00000167173	C15orf39	1.42e-05	0.673148	7.15384	7.18162	11.2519	11.8542
ENSG00000167281	RBFOX3	0.0182135	0.716901	1.46051	1.7557	2.15623	3.19107
ENSG00000167306	MYO5B	0.0311397	-0.972415	1.02354	1.09048	0.654159	0.428886
ENSG00000167552	TUBA1A	2.93e-85	-1.93863	65.5213	62.9822	16.6163	17.2809
ENSG00000167619	TMEM145	0.00162733	1.30349	1.73805	1.24451	3.14436	4.33976
ENSG00000167642	SPINT2	2.95e-10	-0.739034	22.4832	22.5586	14.0095	13.2403
ENSG00000167680	SEMA6B	2.53e-19	0.794513	26.6822	26.2997	45.7136	47.1791
ENSG00000167695	TLCD3A	3.94e-12	-0.877713	41.4098	44.7588	21.6922	25.7513
ENSG00000167767	KRT80	2.17e-36	-0.666034	152.329	147.387	96.6772	94.1736
ENSG00000167964	RAB26	5.8e-07	1.55033	2.65635	3.27862	9.55657	7.93603
ENSG00000167972	ABCA3	1.36e-06	-1.14043	3.90442	4.24636	1.85402	1.88029
ENSG00000168077	SCARA3	6.84e-33	1.5041	9.99128	11.7175	30.3305	31.7875
ENSG00000168140	VASN	5.81e-26	0.849446	64.0382	58.6588	106.329	117.359
ENSG00000168461	RAB31	1.81e-10	-1.02612	11.8966	11.3957	5.65469	5.911
ENSG00000168685	IL7R	4.08e-16	0.728039	19.091	19.7155	32.8523	32.0639
ENSG00000168993	CPLX1	0.00291778	0.909568	4.49436	4.38419	8.31736	8.54344
ENSG00000169067	ACTBL2	0.0292768	1.18152	1.19807	1.20431	3.10052	2.39424
ENSG00000169122	FAM110B	0.000402371	0.858069	3.59439	3.36239	6.8424	5.89354
ENSG00000169184	MN1	1.57e-06	0.63194	8.51728	7.51497	12.2514	12.8915
ENSG00000169282	KCNAB1	0.042361	0.650902	1.87897	1.66668	2.90515	2.72415
ENSG00000169330	MINAR1	0.000333462	0.594331	5.87835	5.58373	8.98652	8.50019
ENSG00000169410	PTPN9	1.61e-21	-0.716602	31.4358	31.6329	19.5535	19.2163
ENSG00000169439	SDC2	8.17e-42	-0.622979	260.877	277.258	173.439	179.623
ENSG00000169446	MMGT1	1.61e-16	-0.613644	73.0875	73.7323	47.9281	49.0407
ENSG00000169604	ANTXR1	2.63e-20	0.685806	31.1237	28.5402	50.5996	46.3878
ENSG00000169855	ROBO1	7.43e-25	0.840807	12.8371	14.0883	24.7332	23.9421
ENSG00000169891	REPS2	0.00679066	-0.898233	1.49917	1.61007	0.910523	0.770953
ENSG00000170006	TMEM154	0.00145104	-1.42386	1.14062	0.829056	0.330344	0.415055
ENSG00000170027	YWHAG	2.21e-68	-0.592448	613.746	626.211	409.947	421.069
ENSG00000170231	FABP6	0.0145671	-2.18248	3.55001	3.28012	1.10115	0.396674
ENSG00000170385	SLC30A1	2.64e-09	0.614917	17.3469	19.9327	28.7124	28.91
ENSG00000170412	GPRC5C	1.91e-05	2.16661	0.341776	0.216544	1.23546	1.31754
ENSG00000170439	METTL7B	0.000822912	-1.15133	14.1803	11.2058	5.23167	6.36064
ENSG00000170891	CYTL1	0.0425604	-3.06068	2.08286	1.23719	0.186366	0.218191
ENSG00000170915	PAQR8	3.39e-66	1.33547	23.8022	23.1923	58.3997	61.5137
ENSG00000170962	PDGFD	0.000814865	-3.37462	1.0067	0.693639	0.0432362	0.126549
ENSG00000171298	GAA	2.78e-10	-0.672177	26.0477	25.647	16.5976	16.1761
ENSG00000171303	KCNK3	6.09e-05	0.870893	3.08954	3.24427	5.93851	5.75627
ENSG00000171564	FGB	0.000608055	1.64034	1.20443	1.2049	3.02883	4.58197
ENSG00000171608	PIK3CD	2.45e-14	-0.621181	40.1712	37.933	25.0295	26.3222
ENSG00000171703	TCEA2	1.12e-06	0.932328	5.3779	4.79159	9.70084	9.93773
ENSG00000171877	FRMD5	2.47e-08	-0.719232	15.2244	14.2922	8.67596	9.46422
ENSG00000172164	SNTB1	6.15e-06	-0.597477	13.0377	14.1076	9.03403	9.08392
ENSG00000172201	ID4	0.00206335	2.29062	0.177292	0.36858	1.54667	1.11433
ENSG00000172296	SPTLC3	2.78e-05	0.664517	4.79133	4.92665	8.08422	7.46549
ENSG00000172543	CTSW	0.0468624	1.73308	0.812123	0.542688	1.47148	3.12648
ENSG00000172575	RASGRP1	0.00521879	-1.1664	1.7574	2.17124	0.815156	0.954357
ENSG00000172667	ZMAT3	4.68e-21	-0.680924	27.8735	27.7791	18.0107	17.0467
ENSG00000172731	LRRC20	1.17e-07	-0.682726	32.3199	31.1943	21.7366	18.186
ENSG00000172840	PDP2	1.38e-10	0.751372	8.15998	8.98633	14.393	14.7494
ENSG00000173212	MAB21L3	0.015908	-0.77431	6.0103	6.73295	3.14175	4.40727
ENSG00000173230	GOLGB1	3.5e-47	0.880171	22.6713	23.6414	44.0712	42.0033
ENSG00000173267	SNCG	0.0468624	-1.51766	2.64828	5.08212	1.67692	1.02432
ENSG00000173706	HEG1	3.42e-73	-0.92227	84.1774	79.6563	43.8499	43.5198
ENSG00000173890	GPR160	0.000263589	-0.593909	13.7338	14.8025	9.65544	9.43253
ENSG00000173950	XXYLT1	9.25e-11	0.596882	23.4143	23.5638	34.3457	37.4914
ENSG00000174059	CD34	0.0018194	1.50011	0.335169	0.376051	1.07962	0.947991
ENSG00000174501	ANKRD36C	0.00178283	0.613243	3.6639	3.2704	5.50325	5.22237
ENSG00000174502	SLC26A9	0.0312391	1.35433	0.488024	0.344232	1.17899	0.97773
ENSG00000174611	KY	0.0231163	0.857499	0.801003	0.985552	1.76105	1.49838
ENSG00000174718	RESF1	1.19e-08	0.70721	11.4683	9.92648	18.0406	17.2899
ENSG00000174791	RIN1	1.14e-10	0.820057	10.0246	10.2022	17.842	18.2401
ENSG00000175048	ZDHHC14	6.31e-06	0.789184	2.768	2.80285	4.99203	4.72987
ENSG00000175197	DDIT3	0.0130589	-0.898563	14.0535	11.0781	5.92293	7.75988
ENSG00000175745	NR2F1	2.34e-12	2.20425	1.1346	1.06411	5.1935	5.05447
ENSG00000175793	SFN	0.0139895	-1.4275	6.29954	4.52138	2.32509	1.73227
ENSG00000175920	DOK7	0.000205365	-0.78004	10.9735	13.3141	6.21084	8.10017
ENSG00000176406	RIMS2	0.0281768	0.848134	0.516389	0.628061	1.16171	0.911879
ENSG00000176485	PLAAT3	8.47e-07	-1.72482	6.5007	6.31555	1.41963	2.52772
ENSG00000176597	B3GNT5	4.48e-05	-0.587104	10.0779	9.34941	6.57866	6.49364
ENSG00000177283	FZD8	1.67e-06	1.15356	3.3864	3.4663	8.02666	7.36259
ENSG00000177374	HIC1	0.0256388	1.08636	0.592816	0.477882	1.26166	1.03797
ENSG00000177432	NAP1L5	1.67e-06	-1.52086	9.62636	10.9571	3.79785	3.43329
ENSG00000177570	SAMD12	3.27e-05	-0.958288	2.1042	2.3207	1.22254	1.07348
ENSG00000177679	SRRM3	5.18e-07	1.19376	1.88462	2.2537	4.85112	4.6911
ENSG00000177683	THAP5	2.36e-20	-0.857469	44.5114	39.8301	23.7321	23.3247
ENSG00000177706	FAM20C	2.8e-30	0.923917	35.1884	31.7758	61.2684	67.2905
ENSG00000177842	ZNF620	0.00491406	-1.7367	1.70165	1.64416	0.609027	0.399296
ENSG00000178078	STAP2	5.94e-05	-0.762519	16.2291	17.9158	10.3286	9.98598
ENSG00000178445	GLDC	2.95e-07	-2.52496	1.44953	1.02172	0.238644	0.194362
ENSG00000178531	CTXN1	0.000887652	-0.618174	40.73	38.0823	25.3304	26.6031
ENSG00000178573	MAF	1.1e-38	-0.952577	42.885	42.744	22.3976	22.3067
ENSG00000178860	MSC	4.84e-07	0.870952	14.5422	18.3373	30.0942	30.5355
ENSG00000179242	CDH4	1.3e-05	1.91052	0.411113	0.393425	1.60627	1.4499
ENSG00000179314	WSCD1	1.3e-13	-1.24764	9.80276	9.5878	4.57174	3.65901
ENSG00000179403	VWA1	1.06e-05	0.980686	4.15176	3.78468	8.80641	7.00841
ENSG00000179598	PLD6	0.00376558	-0.774549	9.75507	9.72979	5.93414	5.56636
ENSG00000179841	AKAP5	0.00275339	-1.14427	1.96525	1.6967	0.883303	0.789969
ENSG00000180592	SKIDA1	0.00912758	0.721152	2.1	2.35784	3.46469	3.95976
ENSG00000180730	SHISA2	1.47e-15	-0.718993	51.4764	53.3029	33.196	31.0638
ENSG00000181104	F2R	5.58e-11	0.629729	26.9033	26.3641	41.601	41.6967
ENSG00000181513	ACBD4	0.000765578	-1.17964	4.0688	5.31968	2.36741	1.80016
ENSG00000181649	PHLDA2	1.24e-06	-0.620123	105.516	101.633	67.5157	68.7247
ENSG00000181904	C5orf24	1.35e-23	-0.899654	52.4317	54.8688	31.6208	26.3977
ENSG00000182095	TNRC18	5.75e-109	1.0548	44.957	41.8825	89.9955	92.4131
ENSG00000182379	NXPH4	0.000334334	1.14235	4.66865	3.79228	10.4112	8.47714
ENSG00000182492	BGN	3.01e-11	-1.45136	15.6381	18.3232	6.59366	5.92437
ENSG00000182636	NDN	2.46e-06	-0.9063	23.5968	23.4851	12.378	13.0199
ENSG00000182667	NTM	1.28e-06	1.71659	0.789707	0.659636	2.557	2.26462
ENSG00000182809	CRIP2	1.03e-05	0.650044	13.0653	11.3104	19.4273	19.2735
ENSG00000182870	GALNT9	0.000625524	0.598501	4.78626	5.30405	7.67024	7.75278
ENSG00000183018	SPNS2	8.26e-11	-1.04606	15.3813	16.8688	8.01965	7.7447
ENSG00000183023	SLC8A1	0.000505282	0.817886	0.904435	0.855833	1.71519	1.41747
ENSG00000183186	C2CD4C	0.00124344	1.58315	1.21864	1.18449	2.46825	4.83945
ENSG00000183484	GPR132	7.36e-10	-1.31113	9.55727	10.5271	3.69159	4.50207
ENSG00000183486	MX2	2.46e-09	1.41825	0.977607	0.918109	2.69509	2.42462
ENSG00000183671	GPR1	0.000170327	-0.647816	24.6833	23.5304	17.365	13.6678
ENSG00000184005	ST6GALNAC3	0.000930663	1.84257	0.261826	0.353456	0.894489	1.33149
ENSG00000184060	ADAP2	9e-07	-0.773036	18.8142	17.1301	10.3463	10.9334
ENSG00000184083	FAM120C	6.91e-08	0.646995	8.06711	9.09678	13.8148	13.3045
ENSG00000184110	EIF3C	0.0334767	-0.869846	18.8147	29.0214	14.4259	11.997
ENSG00000184368	MAP7D2	7.44e-07	-0.789086	21.9001	17.5625	12.3482	10.7253
ENSG00000184371	CSF1	0	1.52989	137.301	131.281	385.153	398.933
ENSG00000184530	C6orf58	0.019103	1.29438	3.30336	1.52981	4.98964	7.10857
ENSG00000184979	USP18	0.0110311	0.702787	8.82334	7.68305	14.3842	12.7756
ENSG00000184985	SORCS2	1.82e-67	2.1209	4.97297	5.18138	21.4457	23.1778
ENSG00000185015	CA13	0.000101629	0.598148	9.79921	9.38216	13.2383	16.1544
ENSG00000185112	FAM43A	2.63e-12	4.1311	0.108819	0.323185	3.7389	3.69341
ENSG00000185339	TCN2	0.000755679	-1.3959	3.92787	4.28599	1.4058	1.75559
ENSG00000185507	IRF7	0.0204104	0.64495	6.53921	5.58231	9.87911	9.2942
ENSG00000185621	LMLN	3.22e-14	1.09508	4.57201	4.23486	9.80742	9.21058
ENSG00000185745	IFIT1	6.75e-23	1.05206	16.1841	18.2538	37.3505	34.679
ENSG00000185885	IFITM1	0.00752092	2.35216	0.733601	0.762559	3.34762	4.38037
ENSG00000185900	POMK	0.00937599	0.740479	7.45365	7.49663	13.6494	11.5541
ENSG00000185920	PTCH1	8.53e-10	0.86593	3.22441	3.17825	6.46864	5.30818
ENSG00000186088	GSAP	0.00194643	-0.834191	2.65645	3.33807	1.65781	1.73597
ENSG00000186111	PIP5K1C	1.79e-25	0.844847	30.5447	26.1953	50.4403	52.675
ENSG00000186174	BCL9L	3.1e-24	0.623392	31.7666	29.4598	47.5577	47.8058
ENSG00000186469	GNG2	0.00308019	1.00669	1.27825	1.27876	2.70161	2.48638
ENSG00000186567	CEACAM19	5.71e-16	1.34957	6.08721	4.80135	14.1345	13.9768
ENSG00000186723	OR10H1	0.00195842	-1.52908	2.06195	2.12904	0.57935	0.896302
ENSG00000186806	VSIG10L	0.0260038	0.740094	2.57198	3.27175	5.08323	4.74957
ENSG00000186897	C1QL4	2.04e-05	1.33155	4.7615	3.39391	9.95822	10.878
ENSG00000187193	MT1X	0.0100026	-0.984865	8.54834	8.2068	4.96276	3.56111
ENSG00000187608	ISG15	4.06e-11	0.837314	80.1884	91.498	140.735	169.248
ENSG00000187678	SPRY4	0.0425092	1.04887	0.810592	0.512543	1.20725	1.57775
ENSG00000187796	CARD9	0.00924709	0.801887	1.61438	1.94828	2.88896	3.3823
ENSG00000187800	PEAR1	0.000530086	-0.858192	6.28602	6.23222	4.06628	2.88762
ENSG00000187808	SOWAHD	0.025429	1.04748	2.8699	2.90427	6.56233	5.47828
ENSG00000188064	WNT7B	0.000202662	0.682404	6.04874	5.94127	9.45163	10.0037
ENSG00000188191	PRKAR1B	1.12e-06	-0.701093	17.8887	19.5484	12.2713	10.9553
ENSG00000188641	DPYD	1.19e-18	0.839623	13.1317	13.4695	23.9732	24.118
ENSG00000188707	ZBED6CL	2.34e-41	-1.13432	56.9279	56.8924	24.2858	28.1829
ENSG00000188761	BCL2L15	0.000215248	-1.0225	3.12371	2.51129	1.3274	1.48289
ENSG00000188818	ZDHHC11	7.39e-07	0.922371	3.50584	3.73955	6.95857	6.90543
ENSG00000189143	CLDN4	1.93e-52	-1.07599	72.5605	73.3185	35.5343	34.3512
ENSG00000189195	BTBD8	0.0407336	-0.751374	1.73885	1.77235	1.0716	1.03472
ENSG00000189362	NEMP2	3.61e-10	-0.876475	12.3913	12.9078	6.73706	7.19302
ENSG00000189410	SH2D5	5.06e-09	-1.02616	12.6633	12.6803	5.79196	6.80508
ENSG00000196074	SYCP2	2.85e-06	1.86519	0.584157	0.552015	2.181	2.0027
ENSG00000196159	FAT4	1.6e-47	1.39933	4.39971	4.2281	11.8919	11.1047
ENSG00000196358	NTNG2	0.00068823	1.1945	0.922081	1.00302	2.55265	1.88531
ENSG00000196498	NCOR2	4.17e-53	0.709418	86.2059	78.2668	133.505	138.392
ENSG00000196502	SULT1A1	5.94e-08	-0.97895	5.8287	6.35207	2.89642	3.3547
ENSG00000196511	TPK1	5.89e-07	-0.722326	8.94711	8.9621	5.33822	5.63633
ENSG00000196581	AJAP1	9.04e-06	1.48029	0.465879	0.724368	1.50801	1.83443
ENSG00000197077	KIAA1671	9.62e-13	-0.599335	13.2827	13.621	9.13787	8.79493
ENSG00000197249	SERPINA1	4.65e-20	-0.658424	81.0337	82.3291	48.9742	55.7085
ENSG00000197343	ZNF655	4.54e-31	-0.705801	54.6803	53.0398	33.7104	33.0198
ENSG00000197355	UAP1L1	4.7e-12	-0.599669	39.192	38.4087	26.2109	25.5245
ENSG00000197363	ZNF517	0.0380967	0.603099	2.63574	3.41932	4.63568	4.63454
ENSG00000197381	ADARB1	5.62e-08	0.715353	5.35538	5.8344	9.19837	9.35186
ENSG00000197415	VEPH1	0.00832564	0.707129	2.23007	2.58692	3.94379	3.99063
ENSG00000197444	OGDHL	0.00210089	-0.770601	5.57619	5.11072	3.49254	2.82646
ENSG00000197448	GSTK1	4.09e-11	-0.631463	43.7915	49.1677	29.6331	30.9809
ENSG00000197587	DMBX1	0.0030024	0.767827	3.03153	3.1185	5.0916	5.4927
ENSG00000197646	PDCD1LG2	0.0340114	-0.771098	7.12908	5.70199	3.7515	3.85974
ENSG00000197705	KLHL14	1.92e-06	1.75435	1.23087	0.782604	3.61112	3.29069
ENSG00000197872	CYRIA	3.18e-35	-1.19239	33.904	33.6702	15.3597	14.497
ENSG00000197892	KIF13B	1.11e-06	-0.715866	6.77351	6.47776	4.0303	4.1263
ENSG00000197903	H2BC12	6.56e-11	1.54507	25.3159	21.8349	67.024	72.3662
ENSG00000197930	ERO1A	2.47e-32	0.646732	51.2213	49.0577	78.3263	80.3963
ENSG00000198074	AKR1B10	0.0422406	0.903842	3.00143	3.33557	6.23743	5.72034
ENSG00000198108	CHSY3	0.000886055	1.04188	2.91544	2.35204	4.74222	6.26313
ENSG00000198168	SVIP	7.97e-09	-0.945561	12.0801	13.4293	6.23719	7.15707
ENSG00000198208	RPS6KL1	0.0271657	-0.778373	1.98441	2.60129	1.44494	1.24726
ENSG00000198435	NRARP	0.0270041	0.966839	2.63246	2.08486	3.76867	5.597
ENSG00000198478	SH3BGRL2	0.00494021	-0.59189	8.2046	9.12657	5.88626	5.71942
ENSG00000198522	GPN1	2.64e-29	-1.25476	35.8985	36.0372	14.823	15.6562
ENSG00000198598	MMP17	0.0103939	1.18276	1.47948	0.993414	3.33822	2.34497
ENSG00000198624	CCDC69	0.0329478	-1.17628	1.3897	1.60965	0.746067	0.589592
ENSG00000198689	SLC9A6	4.23e-22	-1.04987	18.9944	21.1169	9.88862	9.66939
ENSG00000198707	CEP290	9.96e-09	0.855145	3.90441	4.25749	7.03408	7.88395
ENSG00000198715	GLMP	1.72e-08	-2.14955	5.26709	4.02455	1.06203	1.05688
ENSG00000198729	PPP1R14C	0.000444034	1.00625	4.6803	5.56006	10.009	10.7458
ENSG00000198768	APCDD1L	0.000108355	0.825267	5.89198	4.9166	10.0476	9.32872
ENSG00000198780	FAM169A	0.000170934	-1.25405	2.83399	2.93659	1.47453	0.957326
ENSG00000198816	ZNF358	4.2e-05	0.655967	19.6551	19.5804	29.7312	32.7882
ENSG00000198846	TOX	3.48e-31	1.65727	7.72818	6.82935	22.7456	23.7444
ENSG00000198959	TGM2	0	1.42544	115.043	109.752	300.708	309.677
ENSG00000203727	SAMD5	7.53e-05	0.913998	2.64418	2.75245	5.43925	4.82131
ENSG00000204161	TMEM273	6.96e-08	0.950995	7.26537	6.52893	13.8807	13.0846
ENSG00000204248	COL11A2	0.0153594	1.47843	0.3311	0.378208	0.752031	1.24864
ENSG00000204262	COL5A2	0.0216738	-0.671757	3.35398	2.99528	1.81319	2.22601
ENSG00000204442	FAM155A	0.0162903	0.667505	1.56579	2.08024	3.01423	2.81851
ENSG00000204688	OR2H1	0.0167069	1.38601	0.694428	0.714965	2.11257	1.60039
ENSG00000204941	PSG5	0.00609435	-1.71211	1.35774	1.24241	0.453107	0.345966
ENSG00000205269	TMEM170B	2.91e-05	-1.00371	3.92907	3.49784	1.67918	2.07514
ENSG00000205336	ADGRG1	9.06e-153	0.890468	186.006	179.083	340.545	343.486
ENSG00000205413	SAMD9	7.59e-26	0.739228	28.4477	28.4996	48.8551	47.1718
ENSG00000205744	DENND1C	0.039832	-0.722056	3.26924	3.64239	2.16166	2.06643
ENSG00000211445	GPX3	0.00578915	-0.59409	13.8166	11.7057	8.27731	8.83773
ENSG00000211584	SLC48A1	1.16e-11	0.781343	13.6296	14.4893	24.0151	24.7992
ENSG00000213160	KLHL23	1.72e-09	-0.629074	25.2683	25.0797	16.3989	16.4984
ENSG00000213341	CHUK	3.49e-11	-0.587155	27.6157	28.6116	18.8508	18.9595
ENSG00000213625	LEPROT	1.02e-28	-0.588548	113.759	114.095	75.2116	77.9393
ENSG00000213694	S1PR3	6e-35	0.904651	12.7037	12.2638	24.1661	23.0642
ENSG00000213949	ITGA1	5.33e-24	1.14272	3.06392	3.26046	6.95222	7.15036
ENSG00000213965	NUDT19	5.53e-09	0.665766	26.0936	24.7438	40.0997	41.4563
ENSG00000214279	SCART1	0.0485032	0.630179	1.73483	1.43756	2.5066	2.46349
ENSG00000214357	NEURL1B	0.00550647	-0.673382	5.75592	5.21962	2.98255	3.9955
ENSG00000214967	NPIPA7	0.000837257	1.62172	1.65414	4.29403	9.6039	8.70248
ENSG00000218305	CDC14C	0.0297378	-2.09937	0.716409	1.30934	0.266267	0.207824
ENSG00000221890	NPTXR	2.33e-57	1.88152	6.83117	6.69856	26.2089	24.1515
ENSG00000225697	SLC26A6	3.28e-07	0.605255	12.2693	14.3036	20.6209	20.1637
ENSG00000225968	ELFN1	1.23e-06	0.935139	6.54059	6.20541	11.5048	13.1607
ENSG00000231924	PSG1	0.0119009	-2.21895	1.14188	0.49328	0.222918	0.130492
ENSG00000231925	TAPBP	3.42e-43	0.620977	198.79	184.993	291.493	305.248
ENSG00000235750	KIAA0040	5.56e-05	-1.28228	3.79912	4.40629	1.83659	1.56173
ENSG00000237515	SHISA9	1.33e-18	0.944871	6.97274	7.63235	14.1586	14.2235
ENSG00000239900	ADSL	0.0315307	-0.613274	3.12619	3.42703	2.11247	2.21526
ENSG00000240184	PCDHGC3	7.38e-63	1.1491	31.7876	33.763	74.5241	72.2482
ENSG00000240694	PNMA2	0.00604704	-1.73321	1.88199	0.934618	0.579714	0.271484
ENSG00000242366	UGT1A8	2.49e-08	0.900243	15.7613	13.7252	27.0692	28.6436
ENSG00000242802	AP5Z1	3.17e-10	-0.600325	19.6233	19.8029	13.1686	13.1047
ENSG00000243729	OR5V1	9.72e-05	2.50693	0.316721	0.444665	2.34955	1.99069
ENSG00000244045	TMEM199	0.00716361	-0.743383	5.0644	6.26238	3.21411	3.62097
ENSG00000244694	PTCHD4	3.87e-07	0.931725	4.9738	5.00273	9.25674	9.98298
ENSG00000246705	H2AJ	0.00909011	0.656546	5.2174	6.07658	8.43042	9.54855
ENSG00000259207	ITGB3	3.97e-30	0.59335	87.5642	88.4394	138.92	129.27
ENSG00000263961	RHEX	4.72e-05	0.872835	13.4158	11.3755	23.6151	22.3189
ENSG00000264230	ANXA8L1	0.0040437	-1.21312	4.14151	4.84869	2.38451	1.50903
ENSG00000264364	DYNLL2	6.44e-14	0.613858	21.8266	23.1282	34.6862	34.7922
ENSG00000265190	ANXA8	0.020931	-1.16992	1.74954	1.87262	0.985746	0.631476
ENSG00000265817	FSBP	1.03e-09	0.645495	11.7869	12.7645	19.4311	19.3434
ENSG00000266074	BAHCC1	9.03e-27	1.45934	3.01967	2.57315	7.87991	7.68794
ENSG00000266094	RASSF5	0.000870048	-0.604024	7.088	7.28008	4.76975	4.77988
ENSG00000271503	CCL5	0.0048787	0.640587	14.5438	15.1009	21.8253	24.9045
ENSG00000271601	LIX1L	6.61e-23	0.802972	33.4206	33.0856	58.5137	58.7463
ENSG00000273079	GRIN2B	0.0023641	0.671952	0.690734	0.744775	1.16162	1.14727
ENSG00000274180	NATD1	0.00948729	-0.595115	9.10358	8.33338	4.87796	6.82688
ENSG00000274276	CBSL	6.12e-21	-3.70157	8.51024	4.81303	0.598428	0.43115
ENSG00000275993	SIK1B	1.18e-13	-0.962227	26.238	23.1567	11.7669	13.9098
ENSG00000276180	H4C9	0.000118815	1.88398	1.98991	1.89116	6.90829	7.5877
ENSG00000280236	OR12D2	0.000802556	0.949576	8.06468	6.78108	15.1816	13.8243
ENSG00000281406	BLACAT1	0.000450562	-1.54632	1.59395	1.60575	0.561354	0.545007
ENSG00000283199	C13orf46	0.0417337	1.41026	0.447854	0.558639	1.56281	1.12596
