# Supplementary material for: The SWI/SNF chromatin remodeling factor DPF3 regulates metastasis of ccRCC by modulating TGF-β signaling
Source: Nat Commun. 2022 Aug 9;13:4680. doi: 10.1038/s41467-022-32472-0 (PMC9363427; doi:10.1038/s41467-022-32472-0)
Supplement: Supplementary file 6 — Supplementary Data 3 [file 41467_2022_32472_MOESM6_ESM.xlsx]

## Sheet: Sheet1
Supplementary Data 3. Differentially spliced genes upon DPF3a overexpression and SNIP1 knockdown in 786-O cells.
Geneid	gene_name	shSNIP1 vs Scramble			DPF3a-OE vs EV ctrl			splicing type	defined_id
		FDR	ΔPSI	Log2 mean juction reads	FDR	ΔPSI	Log2 mean juction reads
ENSG00000267002	AC060780.1	4.67434e-06	1	-0.124939	0.038764	0.379	0.574031	SE	chr17:43167733-43167849-43166979-43167250-43170125-43171036
ENSG00000280670	CCDC163	0.0156137	0.677	0.439333	0.041106	0.488	0.511883		chr1:45495417-45495473-45494391-45495166-45496555-45496623
ENSG00000116641	DOCK7	0.00239768	0.316	0.971971	0.0233725	0.294	0.544068		chr1:62487397-62487412-62477699-62477825-62488933-62489065
ENSG00000106070	GRB10	0.000207617	0.416	1.03643	0.0111582	0.145	1.34488		chr7:50732271-50732368-50727792-50727890-50755886-50755903
ENSG00000153707	PTPRD	0.000347575	0.207	2.04873	0.011479	0.212	1.60611		chr9:8497241-8497268-8492861-8492979-8499646-8499840
ENSG00000140262	TCF12	0.0455417	-0.409	0.419129	0.00467119	-0.395	0.39794		chr15:57072652-57072714-56921025-56921098-57091788-57091891
ENSG00000133961	NUMB	0.0181004	-0.172	1.99618	0.0122655	-0.165	1.91973		chr14:73279280-73279424-73275209-73277293-73282358-73282505
ENSG00000135124	P2RX4	0.00184447	-0.522	0.709694	0.00198743	-0.307	1.40226		chr12:121222946-121222962-121222093-121222166-121228532-121228613
ENSG00000005175	RPAP3	0.0390343	-0.113	2.09648	0.000524979	-0.188	1.87143		chr12:47679492-47679594-47670106-47670345-47679703-47679774
ENSG00000117697	NSL1	0.00544376	-0.629	0.653213	4.23572e-05	-0.665	0.419129		chr1:212766188-212766273-212738561-212738686-212782371-212782426
ENSG00000203485	INF2	0.0184571	-0.194	1.73038	0.00241811	-0.184	1.75683		chr14:104715283-104715340-104714202-104714856-104718794-104719603
ENSG00000090097	PCBP4	0.0274087	-0.341	0.759668	0.000191785	-0.613	0.574031		chr3:51961940-51962088-51961159-51961304-51973964-51974016
ENSG00000160685	ZBTB7B	0.0369899	-0.375	0.653213	0.0473564	-0.313	0.787106		chr1:155010915-155011015-155010257-155010397-155014014-155014093
ENSG00000074410	CA12	0	-0.292	2.31043	5.59069e-10	-0.128	2.69461		chr15:63328097-63328130-63327148-63327233-63338818-63338945
ENSG00000110841	PPFIBP1	0.0104183	-0.162	1.88649	0.00578813	-0.144	1.97313		chr12:27677063-27677096-27676427-27676599-27679488-27679639
ENSG00000039560	RAI14	0	-0.263	2.74848	3.39059e-07	-0.171	2.73129		chr5:34813573-34813660-34812179-34812208-34814582-34814669
ENSG00000112414	ADGRG6	5.12839e-10	-0.412	1.74527	0.0158662	-0.234	1.76716		chr6:142383759-142383843-142381950-142382019-142390257-142390343
ENSG00000123130	ACOT9	0.000940393	-0.168	1.85884	0.00572905	-0.174	2.08502		chrX:23734340-23734367-23733171-23733217-23735918-23736016
ENSG00000102796	DHRS12	0.0201727	0.535	0.176091	0.00266115	0.273	0.942008	A5SS	chr13:51773920-51774034-51773929-51774034-51771820-51771911
ENSG00000166888	STAT6	0.019896	0.188	1.10551	0.000397071	0.21	1.43337		chr12:57109940-57110110-57110076-57110110-57108162-57108299
ENSG00000146054	TRIM7	0.00163046	0.872	0.09691	0.0233504	0.395	0.30103		chr5:181203476-181203640-181203544-181203640-181199850-181200081
ENSG00000140416	TPM1	2.56679e-11	-0.263	2.5422	8.22582e-08	-0.223	2.73878		chr15:63060868-63061273-63060868-63060939-63061712-63061788
ENSG00000153956	CACNA2D1	0.0161909	0.605	0.477121	0.0303688	0.373	0.210853	A3SS	chr7:81997178-81997250-81997178-81997235-82005422-82005497
ENSG00000140943	MBTPS1	0.0128985	-0.814	0.0511525	0.00615996	-0.429	0.352183		chr16:84110712-84110853-84110712-84110825-84116734-84116835
ENSG00000088766	CRLS1	0.0116382	0.673	0.09691	0.00191966	0.474	0.665112	MXE	chr20:6023379-6023422-6028671-6028725-6015360-6015490
ENSG00000106070	GRB10	4.29551e-05	-0.651	0.750123	0.00131367	-0.299	0.954243		chr7:50705139-50705323-50727792-50727890-50703820-50703908
ENSG00000106070	GRB10	0.000966258	-0.32	0.989005	0.00734044	-0.185	1.07918		chr7:50710874-50710990-50727792-50727890-50703820-50703908
ENSG00000228065	LINC01515	0.0015919	0.261	0.954243	5.40145e-06	0.439	1.38247	RI	chr10:65585484-65585802-65585484-65585567-65585664-65585802
ENSG00000212694	LINC01089	6.10913e-05	-0.389	1.77452	0.0301607	-0.176	1.96438		chr12:121795266-121796242-121795266-121795726-121796190-121796242
