# Supplementary material for: The SWI/SNF chromatin remodeling factor DPF3 regulates metastasis of ccRCC by modulating TGF-β signaling
Source: Nat Commun. 2022 Aug 9;13:4680. doi: 10.1038/s41467-022-32472-0 (PMC9363427; doi:10.1038/s41467-022-32472-0)
Supplement: Supplementary file 8 — Source Data [file 41467_2022_32472_MOESM8_ESM.xlsx]

## Sheet: Fig2a
Migration		Invasion
siNon	siDPF3	siNon	siDPF3
1.09371	0.446727	1.09814	0.501326
0.947368	0.419769	1.00265	0.397878
0.958922	0.435173	0.899204	0.461538

## Sheet: Fig2b
Migration			Invasion
EV ctrl	DPF3a-OE	DPF3b-OE	EV ctrl	DPF3a-OE	DPF3b-OE
0.982659	1.52408	0.930636	1.02464	1.40006	0.984742
1.06551	1.50096	0.763006	1.0049	1.34001	0.961226
0.95183	1.46821	0.751445	0.970465	1.36226	0.93939

## Sheet: Fig2c
EV ctrl	DPF3a-OE
1.05453	3.03622
0.546089	2.58107
1.04891	3.24319
1.35047	7.08389

## Sheet: Fig3d
EV ctrl	DPF3a-OE
1.01248	1.17306
0.968002	1.14459
1.01063	1.18883

## Sheet: Fig5a
EV ctrl	SNIP1-OE	SNIP1-OE+DPF3a-OE
1.05688	0.460463	0.802989
0.849791	0.597971	0.878887
1.09333	0.518966	0.887378

## Sheet: Fig5b
Scramble	shSNIP1	shSNIP1+DPF3a-OE
0.880906	1.66693	1.40933
1.06236	1.4713	1.51312
1.05674	1.53725	1.50644

## Sheet: Fig5c
Scramble	shSNIP1
0.758727	6.54581
2.0972	18.6384
0.56702	22.0791
0.577049	3.33963

## Sheet: Fig5d
EV ctrl	SNIP1-OE
0.816483	0.569235
0.643493	0.920493
1.16882	0.363615
1.3712	0.601745

## Sheet: Fig5h
	Scramble			shSNIP1
COL1A1	1.03442	1.10347	0.862112	0.702262	0.790155	0.748357
COL6A3	1.15263	0.949291	0.898084	0.742553	0.722248	0.790351
SNAI1	1.1755	0.938213	0.886285	0.556144	0.795032	0.679794
MMP2	0.998844	0.947821	1.05333	0.624243	0.833722	0.723274
MMP16	1.0593	1.0375	0.903197	0.881053	0.788565	0.777708
WNT7B	0.998242	1.13964	0.862115	0.51365	0.633916	0.740034
GAPDH	1.11587	0.82033	1.0638	1.00506	1.10939	1.09331
IgH	0.903046	1.02305	1.07391	1.00463	0.943872	1.03287
ACTB	1.19947	0.979121	0.821413	1.18787	0.994488	0.845198

## Sheet: Fig5i
	EV ctrl			DPF3a-OE
COL1A1	0.828861	1.00497	1.16617	1.09882	0.795824	1.15618
COL6A3	1.19925	0.940913	0.859836	1.06365	1.2649	0.958615
SNAI1	0.907877	1.16251	0.929611	0.843724	1.13705	1.11916
MMP2	0.826807	1.14391	1.02929	0.949246	0.912663	0.984363
MMP16	1.11219	1.11219	0.775613	1.09956	0.924615	0.874739
WNT7B	0.94919	0.98759	1.06322	1.10003	1.00482	1.19447
GAPDH	0.93018	1.01796	1.05186	1.00978	1.14698	1.07607
IgH	0.906242	0.978042	1.11572	1.02732	0.938793	0.9719
ACTB	1.19084	0.838497	0.970665	1.2347	0.87451	0.965434

[truncated: 25 more sheets: Fig6a, Fig6b, Fig6d, Fig6e, FigS2a, FigS2b, FigS2c, FigS2d, FigS2e, FigS2f, FigS2g, FigS3a, FigS3b, FigS3c, FigS4a, FigS4f, FigS5a, FigS5b, FigS5d, FigS7e …]
